# Supplementary material for: Mobile gene silencing in Arabidopsis is regulated by hydrogen peroxide
Source: PeerJ. 2014 Dec 23;2:e701. doi: 10.7717/peerj.701 (PMC4277490; doi:10.7717/peerj.701)
Supplement: File S1 [file peerj-02-701-s009.xls]

## Sheet: 1551 SNPs
SNP	Variant_gene_mapping	Gene	Chromosome	Position	bcalls_used	bcalls_filt	ref	Q(snp)	max_gt	homo/het	Q(max_gt)	max_gt|poly_site	Q(max_gt|poly_site)	A_count	C_count	G_count	T_count	Variant_type	Variant_effect_prediction
	intronic	AT1G03457	1	863625	2	2	C	44	AA	homo	5	AA	5	2	0	0	0	NA	NA
1g001	intronic	AT1G04880	1	1378576	9	0	C	175	TT	homo	24	TT	24	0	0	0	9	NA	NA
1g01	exonic	AT1G05260	1	1530461	8	0	G	164	AA	homo	21	AA	21	8	0	0	0	nonsynonymous SNV	AT1G05260:AT1G05260.1:exon3:c.G434A:p.R145K,
1g011	exonic	AT1G08100	1	2527466	14	0	G	240	AA	homo	39	AA	39	14	0	0	0	synonymous SNV	AT1G08100:AT1G08100.1:exon3:c.C1371T:p.I457I,
1g012	exonic	AT1G10370	1	3397421	17	1	G	215	AA	homo	5	AA	5	16	0	1	0	synonymous SNV	AT1G10370:AT1G10370.1:exon2:c.C537T:p.S179S,
	intergenic	AT1G13360(dist=4323),AT1G13370(dist=5490)	1	4582290	2	9	C	40	AA	homo	5	AA	5	2	0	0	0	NA	NA
1g06	upstream	AT1G21950	1	7724314	2	0	G	36	AA	homo	5	AA	5	2	0	0	0	NA	NA
	intergenic	AT1G26940(dist=1199),AT1G26945(dist=5110)	1	9346344	4	7	G	36	TT	homo	3	TT	3	0	0	1	3	NA	NA
1g05	exonic	AT1G31810	1	11405315	14	0	C	219	TT	homo	37	TT	37	0	0	0	14	nonsynonymous SNV	AT1G31810:AT1G31810.1:exon3:c.G350A:p.G117E,
	ncRNA_exonic	AT1G33570	1	12174006	3	0	C	45	TT	homo	7	TT	7	0	0	0	3	NA	NA
1g005	upstream	AT1G34660	1	12699812	14	0	C	186	TT	homo	3	TT	3	0	1	0	13	NA	NA
	upstream	AT1G34750	1	12738943	9	0	C	185	TT	homo	24	TT	24	0	0	0	9	NA	NA
	ncRNA_exonic	AT1G35647	1	13181576	2	1	G	27	AA	homo	5	AA	5	2	0	0	0	NA	NA
	ncRNA_exonic	AT1G35647	1	13181620	2	0	G	27	AA	homo	5	AA	5	2	0	0	0	NA	NA
	upstream	AT1G36795	1	13946547	2	0	C	31	TT	homo	5	TT	5	0	0	0	2	NA	NA
1g002	ncRNA_exonic	AT1G37340	1	14218335	8	0	C	148	TT	homo	19	TT	19	0	0	0	8	NA	NA
	intergenic	AT1G39430(dist=1118),AT1G39510(dist=3838)	1	14658444	2	0	C	27	TT	homo	5	TT	5	0	0	0	2	NA	NA
	intergenic	AT1G39430(dist=1154),AT1G39510(dist=3802)	1	14658480	2	0	T	29	AA	homo	5	AA	5	2	0	0	0	NA	NA
	intergenic	AT1G39430(dist=1157),AT1G39510(dist=3799)	1	14658483	2	0	A	28	GG	homo	5	GG	5	0	0	2	0	NA	NA
	intergenic	AT1G40076(dist=7979),AT1G40390(dist=1925)	1	15430651	6	0	T	94	CC	homo	15	CC	15	0	6	0	0	NA	NA
	intergenic	AT1G40076(dist=8031),AT1G40390(dist=1873)	1	15430703	4	1	C	50	AA	homo	10	AA	10	4	0	0	0	NA	NA
	intergenic	AT1G40076(dist=8061),AT1G40390(dist=1843)	1	15430733	2	1	A	38	CC	homo	5	CC	5	0	2	0	0	NA	NA
	ncRNA_exonic	AT1G40121	1	15191098	2	0	G	24	AA	homo	5	AA	5	2	0	0	0	NA	NA
	intergenic	AT1G40121(dist=5595),AT1G40123(dist=12373)	1	15197586	3	0	C	54	TT	homo	7	TT	7	0	0	0	3	NA	NA
	intergenic	AT1G40143(dist=12859),AT1G40136(dist=48782)	1	15329773	2	0	G	32	CC	homo	5	CC	5	0	2	0	0	NA	NA
	intergenic	AT1G40143(dist=9883),AT1G40136(dist=51758)	1	15326797	2	0	A	56	GG	homo	5	GG	5	0	0	2	0	NA	NA
	intergenic	AT1G40390(dist=1752),AT1G40470(dist=1744)	1	15436426	2	0	T	21	AA	homo	5	AA	5	2	0	0	0	NA	NA
	intergenic	AT1G40390(dist=2175),AT1G40470(dist=1321)	1	15436849	2	4	T	27	AA	homo	5	AA	5	2	0	0	0	NA	NA
1g003	downstream	AT1G41850	1	15630955	11	0	C	158	TT	homo	16	TT	16	0	1	0	10	NA	NA
	ncRNA_exonic	AT1G41896	1	15669072	2	0	C	47	AA	homo	5	AA	5	2	0	0	0	NA	NA
	intergenic	AT1G42150(dist=3542),AT1G42160(dist=1592)	1	15749988	9	0	C	175	TT	homo	24	TT	24	0	0	0	9	NA	NA
	ncRNA_exonic	AT1G42510	1	15957374	3	0	G	41	TT	homo	4	TT	4	0	0	1	2	NA	NA
	upstream	AT1G43200	1	16281886	2	0	C	38	TT	homo	5	TT	5	0	0	0	2	NA	NA
	intergenic	AT1G43730(dist=1040),AT1G43740(dist=2252)	1	16510824	2	0	A	51	GG	homo	5	GG	5	0	0	2	0	NA	NA
	ncRNA_exonic	AT1G43745	1	16516887	5	0	A	114	GG	homo	12	GG	12	0	0	5	0	NA	NA
	ncRNA_exonic	AT1G43745	1	16517149	6	0	C	131	GG	homo	15	GG	15	0	0	6	0	NA	NA
	ncRNA_exonic	AT1G43745	1	16518332	14	1	T	219	CC	homo	36	CC	36	0	13	1	0	NA	NA
	intergenic	AT1G43745(dist=1298),AT1G43750(dist=2188)	1	16520025	8	3	T	94	AA	homo	21	AA	21	8	0	0	0	NA	NA
1g004	ncRNA_exonic	AT1G43785	1	16574193	12	0	C	218	TT	homo	33	TT	33	0	0	0	12	NA	NA
	UTR5	AT1G45215	1	17137707	2	9	C	44	TT	homo	5	TT	5	0	0	0	2	NA	NA
	UTR5	AT1G45215	1	17137775	3	0	G	71	CC	homo	7	CC	7	0	3	0	0	NA	NA
	downstream	AT1G45225	1	17143459	20	1	T	232	AA	homo	14	AA	14	19	0	0	1	NA	NA
	downstream	AT1G45225	1	17143473	16	0	T	234	CC	homo	45	CC	45	0	16	0	0	NA	NA
1g02	exonic	AT1G45688	1	17192682	11	0	G	192	AA	homo	30	AA	30	11	0	0	0	nonsynonymous SNV	AT1G45688:AT1G45688.1:exon3:c.G841A:p.D281N,
	intergenic	AT1G47056(dist=3153),AT1G47128(dist=2013)	1	17280812	5	0	C	108	TT	homo	12	TT	12	0	0	0	5	NA	NA
	intronic	AT1G48790	1	18046981	2	0	C	38	TT	homo	5	TT	5	0	0	0	2	NA	NA
	upstream	AT1G50300	1	18632660	2	0	C	56	TT	homo	5	TT	5	0	0	0	2	NA	NA
1g013	exonic	AT1G50830	1	18836184	8	0	C	170	TT	homo	21	TT	21	0	0	0	8	nonsynonymous SNV	AT1G50830:AT1G50830.1:exon1:c.G1682A:p.R561Q,
1g014	exonic	AT1G52570	1	19584535	18	0	C	289	TT	homo	51	TT	51	0	0	0	18	nonsynonymous SNV	AT1G52570:AT1G52570.1:exon3:c.G1915A:p.E639K,
	ncRNA_exonic	AT1G52850	1	19677777	3	0	C	53	TT	homo	7	TT	7	0	0	0	3	NA	NA
	upstream;downstream	AT1G52942;AT1G52940	1	19723747	8	0	C	156	TT	homo	21	TT	21	0	0	0	8	NA	NA
	downstream	AT1G53160	1	19808085	15	0	C	263	TT	homo	42	TT	42	0	0	0	15	NA	NA
	UTR5	AT1G53380	1	19915942	15	1	C	252	TT	homo	42	TT	42	0	0	0	15	NA	NA
	exonic	AT1G53450	1	19952423	8	0	C	163	TT	homo	21	TT	21	0	0	0	8	nonsynonymous SNV	AT1G53450:AT1G53450.1:exon4:c.G920A:p.G307D,AT1G53450:AT1G53450.2:exon4:c.G920A:p.G307D,
	downstream	AT1G53610	1	20008588	7	0	C	123	TT	homo	18	TT	18	0	0	0	7	NA	NA
	upstream	AT1G53620	1	20012315	8	0	C	164	TT	homo	21	TT	21	0	0	0	8	NA	NA
	intronic	AT1G53730	1	20061879	9	0	C	177	TT	homo	24	TT	24	0	0	0	9	NA	NA
	upstream	AT1G53790,AT1G53800	1	20081635	11	1	C	192	TT	homo	30	TT	30	0	0	0	11	NA	NA
	exonic	AT1G53800	1	20083187	13	0	C	227	TT	homo	36	TT	36	0	0	0	13	nonsynonymous SNV	AT1G53800:AT1G53800.1:exon5:c.C749T:p.P250L,AT1G53800:AT1G53800.2:exon6:c.C761T:p.P254L,
	exonic;splicing	AT1G54280;AT1G54280	1	20264439	15	0	C	253	TT	homo	42	TT	42	0	0	0	15	nonsynonymous SNV	AT1G54280:AT1G54280.1:exon7:c.G2401A:p.A801T,
	exonic	AT1G54390	1	20305107	15	0	C	261	TT	homo	42	TT	42	0	0	0	15	nonsynonymous SNV	AT1G54390:AT1G54390.2:exon6:c.G826A:p.G276R,AT1G54390:AT1G54390.1:exon6:c.G826A:p.G276R,AT1G54390:AT1G54390.4:exon7:c.G743A:p.G248E,AT1G54390:AT1G54390.6:exon7:c.G500A:p.G167E,AT1G54390:AT1G54390.3:exon7:c.G743A:p.G248E,AT1G54390:AT1G54390.5:exon6:c.G683A:p.G228E,
	splicing	AT1G54560(AT1G54560.1:exon36:c.4303-1G>A)	1	20372116	15	1	C	231	TT	homo	38	TT	38	0	0	0	15	NA	NA
	intronic	AT1G54570	1	20381009	17	2	C	267	TT	homo	48	TT	48	0	0	0	17	NA	NA
	exonic	AT1G54710	1	20418443	4	0	C	104	TT	homo	10	TT	10	0	0	0	4	nonsynonymous SNV	AT1G54710:AT1G54710.1:exon5:c.G1705A:p.A569T,
	downstream	AT1G54870,AT1G54880	1	20460707	10	0	C	198	TT	homo	27	TT	27	0	0	0	10	NA	NA
	upstream	AT1G54940	1	20481430	13	1	C	221	TT	homo	36	TT	36	0	0	0	13	NA	NA
	downstream	AT1G54950	1	20489546	2	0	C	55	TT	homo	5	TT	5	0	0	0	2	NA	NA
1g015	exonic	AT1G55590	1	20770113	4	1	C	98	TT	homo	10	TT	10	0	0	0	4	nonsynonymous SNV	AT1G55590:AT1G55590.1:exon4:c.G1187A:p.G396D,
	exonic	AT1G55600	1	20776172	13	0	C	229	TT	homo	36	TT	36	0	0	0	13	nonsynonymous SNV	AT1G55600:AT1G55600.1:exon1:c.G122A:p.S41N,
	downstream	AT1G55660,AT1G55670	1	20802431	19	0	C	312	TT	homo	54	TT	54	0	0	0	19	NA	NA
	upstream	AT1G55710	1	20826354	5	1	C	112	TT	homo	12	TT	12	0	0	0	5	NA	NA
	exonic	AT1G55740	1	20837547	8	0	C	166	TT	homo	21	TT	21	0	0	0	8	nonsynonymous SNV	AT1G55740:AT1G55740.1:exon6:c.G716A:p.G239E,
1g03	exonic	AT1G55860	1	20885236	14	0	C	239	TT	homo	39	TT	39	0	0	0	14	nonsynonymous SNV	AT1G55860:AT1G55860.1:exon6:c.G7663A:p.A2555T,AT1G55860:AT1G55860.2:exon4:c.G6916A:p.A2306T,
	upstream;downstream	AT1G55980;AT1G55990	1	20942063	14	0	G	245	AA	homo	39	AA	39	14	0	0	0	NA	NA
	exonic	AT1G56660	1	21240341	11	0	C	205	TT	homo	30	TT	30	0	0	0	11	synonymous SNV	AT1G56660:AT1G56660.1:exon2:c.C1533T:p.I511I,
	upstream	AT1G56730,AT1G56740,AT1G56750	1	21268654	3	0	C	49	TT	homo	7	TT	7	0	0	0	3	NA	NA
	intronic	AT1G57620	1	21343816	13	0	G	230	AA	homo	36	AA	36	13	0	0	0	NA	NA
	intronic	AT1G57770	1	21396586	13	3	C	224	TT	homo	36	TT	36	0	0	0	13	NA	NA
	intronic	AT1G58030	1	21466950	7	0	C	156	TT	homo	18	TT	18	0	0	0	7	NA	NA
1g016	exonic	AT1G58060	1	21492134	9	0	C	175	TT	homo	24	TT	24	0	0	0	9	nonsynonymous SNV	AT1G58060:AT1G58060.1:exon25:c.G3332A:p.G1111E,
	exonic	AT1G58100	1	21512981	7	0	C	144	TT	homo	18	TT	18	0	0	0	7	nonsynonymous SNV	AT1G58100:AT1G58100.2:exon2:c.G833A:p.G278D,AT1G58100:AT1G58100.1:exon1:c.G905A:p.G302D,
	upstream	AT1G58120,AT1G58122	1	21520293	12	0	C	216	TT	homo	33	TT	33	0	0	0	12	NA	NA
	exonic	AT1G58410	1	21704180	12	1	C	220	TT	homo	33	TT	33	0	0	0	12	nonsynonymous SNV	AT1G58410:AT1G58410.1:exon1:c.G76A:p.E26K,
	exonic	AT1G59453	1	21849586	12	1	C	210	TT	homo	33	TT	33	0	0	0	12	synonymous SNV	AT1G59453:AT1G59453.1:exon10:c.G3003A:p.R1001R,
	intergenic	AT1G59640(dist=1576),AT1G59650(dist=6968)	1	21912777	11	0	C	213	TT	homo	30	TT	30	0	0	0	11	NA	NA
	upstream	AT1G59650	1	21918959	10	0	C	187	TT	homo	27	TT	27	0	0	0	10	NA	NA
	upstream;downstream	AT1G59890;AT1G59885	1	22043416	9	0	C	171	TT	homo	24	TT	24	0	0	0	9	NA	NA
	downstream	AT1G59990	1	22089767	6	0	C	135	TT	homo	15	TT	15	0	0	0	6	NA	NA
	intergenic	AT1G60050(dist=1612),AT1G60060(dist=13870)	1	22125314	6	0	C	148	TT	homo	15	TT	15	0	0	0	6	NA	NA
	intergenic	AT1G60050(dist=4755),AT1G60060(dist=10727)	1	22128457	13	0	C	233	TT	homo	36	TT	36	0	0	0	13	NA	NA
	intronic	AT1G60080	1	22154382	12	0	C	215	TT	homo	33	TT	33	0	0	0	12	NA	NA
	upstream	AT1G60320	1	22234478	9	0	C	172	TT	homo	24	TT	24	0	0	0	9	NA	NA
	downstream	AT1G60330	1	22237591	9	0	C	172	TT	homo	24	TT	24	0	0	0	9	NA	NA
	exonic	AT1G60390	1	22248685	10	0	C	184	TT	homo	27	TT	27	0	0	0	10	synonymous SNV	AT1G60390:AT1G60390.1:exon2:c.G801A:p.T267T,
	ncRNA_exonic	AT1G60525	1	22299620	13	2	C	214	TT	homo	36	TT	36	0	0	0	13	NA	NA
	upstream;downstream	AT1G60525,AT1G60545;AT1G60530,AT1G60540	1	22302134	7	0	C	138	TT	homo	18	TT	18	0	0	0	7	NA	NA
	downstream	AT1G60570,AT1G60580,AT1G60590	1	22313194	11	0	C	208	TT	homo	30	TT	30	0	0	0	11	NA	NA
	exonic	AT1G60930	1	22431242	9	0	C	171	TT	homo	24	TT	24	0	0	0	9	unknown	UNKNOWN
	intergenic	AT1G60970(dist=1558),AT1G60980(dist=1489)	1	22451084	7	2	T	157	CC	homo	18	CC	18	0	7	0	0	NA	NA
	intergenic	AT1G61320(dist=1554),AT1G61330(dist=1568)	1	22621407	2	0	C	33	TT	homo	5	TT	5	0	0	0	2	NA	NA
	intronic	AT1G61340	1	22629045	9	0	C	169	TT	homo	24	TT	24	0	0	0	9	NA	NA
	exonic	AT1G61400	1	22656588	8	0	C	164	TT	homo	21	TT	21	0	0	0	8	nonsynonymous SNV	AT1G61400:AT1G61400.1:exon1:c.G1187A:p.G396E,
	exonic	AT1G61440	1	22669988	7	0	C	151	TT	homo	18	TT	18	0	0	0	7	nonsynonymous SNV	AT1G61440:AT1G61440.1:exon5:c.G1805A:p.R602K,
1g010	exonic	AT1G61620	1	22738701	7	0	C	161	TT	homo	18	TT	18	0	0	0	7	nonsynonymous SNV	AT1G61620:AT1G61620.1:exon2:c.C425T:p.T142M,
	UTR3	AT1G61620	1	22739281	3	0	C	68	TT	homo	7	TT	7	0	0	0	3	NA	NA
	exonic	AT1G61730	1	22793733	8	0	C	149	TT	homo	21	TT	21	0	0	0	8	nonsynonymous SNV	AT1G61730:AT1G61730.1:exon1:c.G845A:p.G282D,
	UTR3	AT1G61820	1	22838487	10	1	C	187	TT	homo	27	TT	27	0	0	0	10	NA	NA
	exonic	AT1G61900	1	22883231	13	0	C	229	TT	homo	36	TT	36	0	0	0	13	synonymous SNV	AT1G61900:AT1G61900.3:exon4:c.G978A:p.K326K,AT1G61900:AT1G61900.2:exon4:c.G978A:p.K326K,AT1G61900:AT1G61900.1:exon4:c.G978A:p.K326K,
	exonic	AT1G62260	1	22998914	12	0	C	216	TT	homo	33	TT	33	0	0	0	12	nonsynonymous SNV	AT1G62260:AT1G62260.1:exon1:c.G883A:p.G295S,
	exonic	AT1G62400	1	23091116	16	0	C	254	TT	homo	45	TT	45	0	0	0	16	nonsynonymous SNV	AT1G62400:AT1G62400.1:exon2:c.C710T:p.A237V,
	intronic	AT1G62430	1	23108419	16	0	C	260	TT	homo	45	TT	45	0	0	0	16	NA	NA
	exonic	AT1G62430	1	23108661	21	0	C	320	TT	homo	60	TT	60	0	0	0	21	nonsynonymous SNV	AT1G62430:AT1G62430.1:exon3:c.G185A:p.G62D,
	exonic;splicing	AT1G62430;AT1G62430	1	23108849	13	0	C	231	TT	homo	36	TT	36	0	0	0	13	synonymous SNV	AT1G62430:AT1G62430.1:exon2:c.G75A:p.E25E,
	UTR3	AT1G62660	1	23203621	17	1	C	275	TT	homo	48	TT	48	0	0	0	17	NA	NA
	exonic	AT1G62680	1	23209073	9	0	C	178	TT	homo	24	TT	24	0	0	0	9	nonsynonymous SNV	AT1G62680:AT1G62680.1:exon1:c.G821A:p.G274E,
	intronic	AT1G62790	1	23252702	13	2	C	234	TT	homo	36	TT	36	0	0	0	13	NA	NA
	exonic	AT1G62870	1	23285647	11	0	C	199	TT	homo	30	TT	30	0	0	0	11	nonsynonymous SNV	AT1G62870:AT1G62870.1:exon1:c.G862A:p.A288T,
	ncRNA_exonic	AT1G63040	1	23371759	14	1	C	220	TT	homo	39	TT	39	0	0	0	14	NA	NA
	downstream	AT1G63050	1	23375299	12	0	C	217	TT	homo	33	TT	33	0	0	0	12	NA	NA
	UTR3	AT1G63240	1	23456082	13	0	C	226	TT	homo	36	TT	36	0	0	0	13	NA	NA
	exonic	AT1G63360	1	23501017	7	0	C	117	TT	homo	18	TT	18	0	0	0	7	nonsynonymous SNV	AT1G63360:AT1G63360.1:exon1:c.G1153A:p.E385K,
	UTR5	AT1G63430	1	23522867	12	0	C	197	TT	homo	33	TT	33	0	0	0	12	NA	NA
1g09	exonic	AT1G63830	1	23685412	10	1	C	188	TT	homo	27	TT	27	0	0	0	10	nonsynonymous SNV	AT1G63830:AT1G63830.1:exon2:c.C5T:p.A2V,AT1G63830:AT1G63830.2:exon1:c.C5T:p.A2V,AT1G63830:AT1G63830.3:exon2:c.C5T:p.A2V,
	exonic	AT1G64230	1	23835105	15	0	C	251	TT	homo	42	TT	42	0	0	0	15	nonsynonymous SNV	AT1G64230:AT1G64230.1:exon5:c.C332T:p.T111M,AT1G64230:AT1G64230.2:exon5:c.C332T:p.T111M,AT1G64230:AT1G64230.3:exon6:c.C359T:p.T120M,AT1G64230:AT1G64230.4:exon6:c.C458T:p.T153M,AT1G64230:AT1G64230.5:exon6:c.C458T:p.T153M,
	intergenic	AT1G64380(dist=2493),AT1G64385(dist=5369)	1	23894666	20	0	C	308	TT	homo	57	TT	57	0	0	0	20	NA	NA
	exonic	AT1G64450	1	23941967	9	1	C	162	TT	homo	24	TT	24	0	0	0	9	nonsynonymous SNV	AT1G64450:AT1G64450.1:exon1:c.G820A:p.G274R,
	exonic	AT1G64740	1	24050513	13	0	C	231	TT	homo	36	TT	36	0	0	0	13	synonymous SNV	AT1G64740:AT1G64740.1:exon2:c.C240T:p.T80T,
	upstream;downstream	AT1G64890;AT1G64880	1	24109413	12	1	C	219	TT	homo	33	TT	33	0	0	0	12	NA	NA
	intronic	AT1G65000	1	24148147	13	0	C	221	TT	homo	36	TT	36	0	0	0	13	NA	NA
	exonic	AT1G65120	1	24193184	11	0	C	202	TT	homo	30	TT	30	0	0	0	11	nonsynonymous SNV	AT1G65120:AT1G65120.2:exon5:c.G2380A:p.E794K,AT1G65120:AT1G65120.1:exon5:c.G2380A:p.E794K,
	intronic	AT1G65230	1	24229298	9	1	C	179	TT	homo	24	TT	24	0	0	0	9	NA	NA
	exonic	AT1G65380	1	24287197	17	0	C	271	TT	homo	48	TT	48	0	0	0	17	synonymous SNV	AT1G65380:AT1G65380.1:exon1:c.C255T:p.L85L,
	upstream;downstream	AT1G65486;AT1G65484	1	24349256	15	0	C	255	TT	homo	42	TT	42	0	0	0	15	NA	NA
	intergenic	AT1G65610(dist=1108),AT1G65620(dist=1675)	1	24396468	9	0	C	159	TT	homo	24	TT	24	0	0	0	9	NA	NA
	intergenic	AT1G65730(dist=3840),AT1G65740(dist=1965)	1	24450131	7	0	C	151	TT	homo	18	TT	18	0	0	0	7	NA	NA
	upstream	AT1G65845,AT1G65850	1	24494097	17	0	C	287	TT	homo	48	TT	48	0	0	0	17	NA	NA
	exonic	AT1G65900	1	24516832	14	0	C	243	TT	homo	39	TT	39	0	0	0	14	nonsynonymous SNV	AT1G65900:AT1G65900.1:exon8:c.G766A:p.E256K,
	intronic	AT1G65985	1	24563812	6	0	C	139	TT	homo	15	TT	15	0	0	0	6	NA	NA
	intergenic	AT1G66140(dist=1015),AT1G66145(dist=5511)	1	24623019	10	1	C	185	TT	homo	27	TT	27	0	0	0	10	NA	NA
	exonic	AT1G66210	1	24666281	11	0	C	177	TT	homo	28	TT	28	0	0	0	11	synonymous SNV	AT1G66210:AT1G66210.1:exon8:c.G1734A:p.S578S,
	upstream	AT1G66240	1	24687992	7	1	C	163	TT	homo	18	TT	18	0	0	0	7	NA	NA
	intergenic	AT1G66345(dist=5656),AT1G66350(dist=3186)	1	24745009	10	0	C	193	TT	homo	27	TT	27	0	0	0	10	NA	NA
	exonic	AT1G66350	1	24748857	9	0	C	167	TT	homo	24	TT	24	0	0	0	9	synonymous SNV	AT1G66350:AT1G66350.1:exon1:c.C531T:p.H177H,
	upstream	AT1G66550	1	24828347	15	1	C	228	TT	homo	40	TT	40	0	0	0	15	NA	NA
	intergenic	AT1G66690(dist=1401),AT1G66700(dist=1040)	1	24872251	3	2	C	76	TT	homo	7	TT	7	0	0	0	3	NA	NA
	ncRNA_exonic	AT1G66725	1	24883931	13	0	C	232	TT	homo	36	TT	36	0	0	0	13	NA	NA
	upstream	AT1G67030	1	25016540	12	1	C	220	TT	homo	33	TT	33	0	0	0	12	NA	NA
	intronic	AT1G67140	1	25108942	9	0	C	174	TT	homo	24	TT	24	0	0	0	9	NA	NA
	intronic	AT1G67140	1	25116854	11	1	C	208	TT	homo	30	TT	30	0	0	0	11	NA	NA
	exonic	AT1G67390	1	25247089	10	0	C	199	TT	homo	27	TT	27	0	0	0	10	synonymous SNV	AT1G67390:AT1G67390.1:exon4:c.C1390T:p.L464L,
	exonic	AT1G67720	1	25387863	14	0	C	237	TT	homo	39	TT	39	0	0	0	14	synonymous SNV	AT1G67720:AT1G67720.1:exon3:c.C975T:p.L325L,
	exonic	AT1G67875	1	25452791	16	1	C	234	TT	homo	45	TT	45	0	0	0	16	synonymous SNV	AT1G67875:AT1G67875.1:exon1:c.C93T:p.T31T,
	upstream;downstream	AT1G68300,AT1G68310;AT1G68290	1	25599420	7	1	C	152	TT	homo	18	TT	18	0	0	0	7	NA	NA
	intergenic	AT1G68310(dist=1156),AT1G68320(dist=1223)	1	25602619	13	0	C	229	TT	homo	36	TT	36	0	0	0	13	NA	NA
	downstream	AT1G68350	1	25617530	19	0	C	289	TT	homo	52	TT	52	0	0	0	19	NA	NA
	exonic	AT1G68600	1	25762562	21	0	C	316	TT	homo	60	TT	60	0	0	0	21	synonymous SNV	AT1G68600:AT1G68600.1:exon6:c.C1398T:p.N466N,
	intronic	AT1G68640	1	25771390	15	0	C	246	TT	homo	42	TT	42	0	0	0	15	NA	NA
	intronic	AT1G68890	1	25898622	14	0	C	248	TT	homo	39	TT	39	0	0	0	14	NA	NA
	intronic	AT1G69220	1	26024863	19	1	C	287	TT	homo	54	TT	54	0	0	0	19	NA	NA
	intergenic	AT1G69310(dist=1021),AT1G69320(dist=2736)	1	26059126	10	0	G	175	AA	homo	27	AA	27	10	0	0	0	NA	NA
	intergenic	AT1G69760(dist=4381),AT1G69770(dist=3229)	1	26245089	4	0	C	94	TT	homo	10	TT	10	0	0	0	4	NA	NA
	intergenic	AT1G69780(dist=2383),AT1G69790(dist=3475)	1	26263134	7	0	C	156	TT	homo	18	TT	18	0	0	0	7	NA	NA
	exonic	AT1G69830	1	26290877	7	0	C	136	TT	homo	18	TT	18	0	0	0	7	synonymous SNV	AT1G69830:AT1G69830.1:exon7:c.G1083A:p.G361G,
1g04	exonic	AT1G69940	1	26344016	8	0	C	171	TT	homo	21	TT	21	0	0	0	8	nonsynonymous SNV	AT1G69940:AT1G69940.1:exon4:c.G710A:p.G237E,
	upstream	AT1G70200	1	26435292	7	0	C	161	TT	homo	18	TT	18	0	0	0	7	NA	NA
	intronic	AT1G70620	1	26628912	16	1	C	267	TT	homo	45	TT	45	0	0	0	16	NA	NA
	exonic	AT1G70830	1	26710368	12	0	C	199	TT	homo	33	TT	33	0	0	0	12	synonymous SNV	AT1G70830:AT1G70830.1:exon3:c.G843A:p.L281L,AT1G70830:AT1G70830.4:exon3:c.G702A:p.L234L,
	intronic	AT1G70980	1	26764147	19	1	C	293	TT	homo	54	TT	54	0	0	0	19	NA	NA
	exonic	AT1G71010	1	26783640	7	1	G	135	AA	homo	18	AA	18	7	0	0	0	nonsynonymous SNV	AT1G71010:AT1G71010.1:exon2:c.G694A:p.V232I,
	exonic	AT1G71697	1	26971540	10	2	G	153	AA	homo	25	AA	25	10	0	0	0	nonsynonymous SNV	AT1G71697:AT1G71697.1:exon1:c.G4A:p.A2T,
	UTR5	AT1G71800	1	26999563	14	0	G	221	AA	homo	39	AA	39	14	0	0	0	NA	NA
	intronic	AT1G71820	1	27010451	11	0	G	200	AA	homo	30	AA	30	11	0	0	0	NA	NA
	downstream	AT1G71820,AT1G71828	1	27017158	15	0	G	260	AA	homo	42	AA	42	15	0	0	0	NA	NA
	UTR3	AT1G71900	1	27064193	21	0	G	321	AA	homo	58	AA	58	21	0	0	0	NA	NA
	UTR5	AT1G72050	1	27115728	11	0	G	191	AA	homo	30	AA	30	11	0	0	0	NA	NA
	exonic	AT1G72200	1	27170226	15	0	G	240	AA	homo	40	AA	40	15	0	0	0	synonymous SNV	AT1G72200:AT1G72200.1:exon1:c.C924T:p.T308T,
	exonic	AT1G72270	1	27208872	16	0	G	262	AA	homo	45	AA	45	16	0	0	0	synonymous SNV	AT1G72270:AT1G72270.1:exon3:c.C1488T:p.S496S,
	intronic	AT1G72410	1	27255717	6	1	G	139	AA	homo	15	AA	15	6	0	0	0	NA	NA
	upstream	AT1G72450	1	27276835	13	0	G	225	AA	homo	34	AA	34	13	0	0	0	NA	NA
	upstream;downstream	AT1G72550;AT1G72560	1	27324267	10	0	G	197	AA	homo	27	AA	27	10	0	0	0	NA	NA
	exonic	AT1G72600	1	27338499	17	1	G	271	AA	homo	46	AA	46	17	0	0	0	stopgain SNV	AT1G72600:AT1G72600.1:exon1:c.G228A:p.W76X,AT1G72600:AT1G72600.2:exon1:c.G228A:p.W76X,
	exonic	AT1G72730	1	27379155	13	0	G	226	AA	homo	36	AA	36	13	0	0	0	nonsynonymous SNV	AT1G72730:AT1G72730.1:exon4:c.C220T:p.P74S,
	exonic	AT1G72790	1	27396311	8	0	G	155	AA	homo	21	AA	21	8	0	0	0	synonymous SNV	AT1G72790:AT1G72790.1:exon1:c.G1464A:p.P488P,
	exonic	AT1G72880	1	27425674	13	1	G	231	AA	homo	36	AA	36	13	0	0	0	synonymous SNV	AT1G72880:AT1G72880.1:exon1:c.C255T:p.L85L,AT1G72880:AT1G72880.2:exon2:c.C255T:p.L85L,
	UTR3	AT1G73210	1	27528256	12	1	G	193	AA	homo	33	AA	33	12	0	0	0	NA	NA
	exonic	AT1G73350	1	27576074	15	1	G	252	AA	homo	42	AA	42	15	0	0	0	nonsynonymous SNV	AT1G73350:AT1G73350.1:exon5:c.C326T:p.P109L,AT1G73350:AT1G73350.3:exon5:c.C218T:p.P73L,AT1G73350:AT1G73350.2:exon5:c.C332T:p.P111L,
	intronic	AT1G73430	1	27610294	15	1	G	258	AA	homo	42	AA	42	15	0	0	0	NA	NA
	intronic	AT1G73980	1	27822556	11	1	G	205	AA	homo	30	AA	30	11	0	0	0	NA	NA
	exonic	AT1G74250	1	27921051	15	0	G	250	AA	homo	42	AA	42	15	0	0	0	nonsynonymous SNV	AT1G74250:AT1G74250.1:exon1:c.G724A:p.V242M,
	exonic	AT1G74600	1	28025858	13	0	G	232	AA	homo	36	AA	36	13	0	0	0	synonymous SNV	AT1G74600:AT1G74600.1:exon1:c.C1983T:p.A661A,
	exonic	AT1G74720	1	28076209	7	1	G	138	AA	homo	18	AA	18	7	0	0	0	nonsynonymous SNV	AT1G74720:AT1G74720.1:exon1:c.G1037A:p.G346D,
	exonic	AT1G74750	1	28088656	12	0	G	205	AA	homo	33	AA	33	12	0	0	0	synonymous SNV	AT1G74750:AT1G74750.1:exon1:c.G1857A:p.R619R,
	exonic	AT1G75660	1	28409738	14	0	G	246	AA	homo	39	AA	39	14	0	0	0	synonymous SNV	AT1G75660:AT1G75660.1:exon6:c.G717A:p.L239L,
	upstream;downstream	AT1G75780;AT1G75790	1	28454148	10	0	G	197	AA	homo	27	AA	27	10	0	0	0	NA	NA
	intergenic	AT1G75820(dist=2645),AT1G75830(dist=2741)	1	28469616	3	0	G	73	AA	homo	7	AA	7	3	0	0	0	NA	NA
	exonic	AT1G75960	1	28519552	14	0	G	224	AA	homo	39	AA	39	14	0	0	0	nonsynonymous SNV	AT1G75960:AT1G75960.1:exon1:c.G1366A:p.E456K,
	upstream;downstream	AT1G75970;AT1G75960	1	28520792	15	0	G	256	AA	homo	42	AA	42	15	0	0	0	NA	NA
	exonic	AT1G76060	1	28543761	11	0	G	193	AA	homo	30	AA	30	11	0	0	0	nonsynonymous SNV	AT1G76060:AT1G76060.1:exon1:c.C80T:p.T27M,
	upstream	AT1G76065,AT1G76070	1	28546066	8	0	G	172	AA	homo	21	AA	21	8	0	0	0	NA	NA
	intronic	AT1G76430	1	28680558	13	0	G	228	AA	homo	36	AA	36	13	0	0	0	NA	NA
1g07	exonic	AT1G76530	1	28719671	15	0	G	249	AA	homo	42	AA	42	15	0	0	0	nonsynonymous SNV	AT1G76530:AT1G76530.1:exon8:c.G826A:p.V276I,
	UTR5	AT1G76580	1	28734304	12	0	G	219	AA	homo	33	AA	33	12	0	0	0	NA	NA
	exonic	AT1G76920	1	28893171	16	0	G	263	AA	homo	45	AA	45	16	0	0	0	nonsynonymous SNV	AT1G76920:AT1G76920.1:exon1:c.G877A:p.D293N,
	intergenic	AT1G76952(dist=1864),AT1G76954(dist=1050)	1	28916816	11	0	G	199	AA	homo	30	AA	30	11	0	0	0	NA	NA
	splicing	AT1G76990	1	28935272	14	0	G	234	AA	homo	37	AA	37	14	0	0	0	NA	NA
	exonic	AT1G77180	1	29000847	14	1	G	235	AA	homo	39	AA	39	14	0	0	0	synonymous SNV	AT1G77180:AT1G77180.3:exon2:c.C786T:p.I262I,AT1G77180:AT1G77180.2:exon2:c.C786T:p.I262I,AT1G77180:AT1G77180.1:exon2:c.C786T:p.I262I,
	intergenic	AT1G77200(dist=1385),AT1G77210(dist=2463)	1	29006476	15	1	G	254	AA	homo	42	AA	42	15	0	0	0	NA	NA
	exonic	AT1G77320	1	29059608	13	0	G	209	AA	homo	36	AA	36	13	0	0	0	nonsynonymous SNV	AT1G77320:AT1G77320.2:exon8:c.G1124A:p.G375D,AT1G77320:AT1G77320.1:exon8:c.G1175A:p.G392D,
	exonic	AT1G77460	1	29109092	7	0	G	159	AA	homo	18	AA	18	7	0	0	0	nonsynonymous SNV	AT1G77460:AT1G77460.1:exon4:c.G4252A:p.E1418K,AT1G77460:AT1G77460.2:exon5:c.G4252A:p.E1418K,
	exonic	AT1G77500	1	29124763	9	0	G	184	AA	homo	24	AA	24	9	0	0	0	synonymous SNV	AT1G77500:AT1G77500.1:exon4:c.G2466A:p.R822R,
	exonic	AT1G77520	1	29131710	17	1	G	270	AA	homo	46	AA	46	17	0	0	0	stopgain SNV	AT1G77520:AT1G77520.1:exon4:c.G849A:p.W283X,
	exonic	AT1G77700	1	29205746	9	0	G	168	AA	homo	24	AA	24	9	0	0	0	synonymous SNV	AT1G77700:AT1G77700.1:exon3:c.G600A:p.P200P,
	intergenic	AT1G77730(dist=3015),AT1G77740(dist=1959)	1	29218579	12	0	G	212	AA	homo	33	AA	33	12	0	0	0	NA	NA
	intergenic	AT1G77992(dist=2955),AT1G78000(dist=3422)	1	29326313	8	0	G	147	AA	homo	21	AA	21	8	0	0	0	NA	NA
	exonic	AT1G78070	1	29357970	14	0	G	243	AA	homo	39	AA	39	14	0	0	0	nonsynonymous SNV	AT1G78070:AT1G78070.1:exon9:c.G952A:p.E318K,
	exonic	AT1G78160	1	29408492	5	1	G	120	AA	homo	12	AA	12	5	0	0	0	nonsynonymous SNV	AT1G78160:AT1G78160.1:exon1:c.G593A:p.S198N,
	exonic	AT1G78390	1	29492210	7	0	G	140	AA	homo	18	AA	18	7	0	0	0	nonsynonymous SNV	AT1G78390:AT1G78390.1:exon1:c.C659T:p.P220L,
	exonic	AT1G78430	1	29509899	8	0	G	142	AA	homo	21	AA	21	8	0	0	0	synonymous SNV	AT1G78430:AT1G78430.1:exon3:c.G195A:p.K65K,
	exonic	AT1G78570	1	29551331	11	0	G	211	AA	homo	30	AA	30	11	0	0	0	nonsynonymous SNV	AT1G78570:AT1G78570.1:exon2:c.G1222A:p.G408R,
	upstream;downstream	AT1G78790;AT1G78800	1	29625361	16	1	G	259	AA	homo	45	AA	45	16	0	0	0	NA	NA
	intronic	AT1G78955	1	29693544	13	1	G	229	AA	homo	36	AA	36	13	0	0	0	NA	NA
	exonic	AT1G79080	1	29748725	7	0	G	134	AA	homo	18	AA	18	7	0	0	0	synonymous SNV	AT1G79080:AT1G79080.1:exon1:c.C108T:p.S36S,
	exonic	AT1G79400	1	29866513	8	0	G	167	AA	homo	21	AA	21	8	0	0	0	synonymous SNV	AT1G79400:AT1G79400.1:exon3:c.G1197A:p.T399T,
	intronic	AT1G79450	1	29888035	13	1	G	234	AA	homo	36	AA	36	13	0	0	0	NA	NA
	exonic	AT1G79480	1	29898576	4	0	G	43	AA	homo	8	AA	8	4	0	0	0	synonymous SNV	AT1G79480:AT1G79480.1:exon2:c.C603T:p.S201S,AT1G79480:AT1G79480.2:exon2:c.C600T:p.S200S,
	intronic	AT1G79640	1	29967488	10	1	G	195	AA	homo	27	AA	27	10	0	0	0	NA	NA
	splicing	AT1G79690(AT1G79690.1:exon8:c.724-1G>A)	1	29987161	9	0	G	163	AA	homo	22	AA	22	9	0	0	0	NA	NA
	exonic	AT1G79830	1	30028451	17	1	G	222	AA	homo	47	AA	47	17	0	0	0	nonsynonymous SNV	AT1G79830:AT1G79830.3:exon18:c.C2696T:p.A899V,AT1G79830:AT1G79830.2:exon18:c.C2696T:p.A899V,AT1G79830:AT1G79830.1:exon18:c.C2696T:p.A899V,AT1G79830:AT1G79830.4:exon18:c.C2756T:p.A919V,
	exonic	AT1G80120	1	30139418	7	0	G	153	AA	homo	18	AA	18	7	0	0	0	nonsynonymous SNV	AT1G80120:AT1G80120.1:exon1:c.G221A:p.R74Q,
	intronic	AT1G80360	1	30210096	14	0	G	236	AA	homo	39	AA	39	14	0	0	0	NA	NA
	UTR5	AT1G80680	1	30324123	14	1	C	234	TT	homo	39	TT	39	0	0	0	14	NA	NA
	upstream	AT1G80690,AT1G80700	1	30330968	15	0	C	258	TT	homo	42	TT	42	0	0	0	15	NA	NA
	exonic	AT1G80750	1	30350362	13	0	A	228	TT	homo	36	TT	36	0	0	0	13	nonsynonymous SNV	AT1G80750:AT1G80750.1:exon6:c.A672T:p.Q224H,
	ncRNA_exonic	AT2G01029	2	38645	3	7	C	51	AA	homo	7	AA	7	3	0	0	0	NA	NA
	UTR3	AT2G01260	2	135361	14	0	C	242	TT	homo	39	TT	39	0	0	0	14	NA	NA
	ncRNA_exonic	AT2G01550	2	247289	9	1	C	185	TT	homo	24	TT	24	0	0	0	9	NA	NA
	exonic	AT2G01560	2	251381	12	0	C	222	TT	homo	33	TT	33	0	0	0	12	synonymous SNV	AT2G01560:AT2G01560.1:exon3:c.G240A:p.Q80Q,
	exonic	AT2G01670	2	297017	11	0	C	196	TT	homo	30	TT	30	0	0	0	11	nonsynonymous SNV	AT2G01670:AT2G01670.1:exon5:c.G421A:p.A141T,
	ncRNA_exonic	AT2G01840	2	374907	12	0	C	218	TT	homo	33	TT	33	0	0	0	12	NA	NA
	downstream	AT2G01890	2	396208	4	0	C	98	TT	homo	10	TT	10	0	0	0	4	NA	NA
	exonic	AT2G02160	2	555808	19	1	C	299	TT	homo	54	TT	54	0	0	0	19	stopgain SNV	AT2G02160:AT2G02160.1:exon1:c.G92A:p.W31X,
	upstream	AT2G02480	2	660026	8	0	C	168	TT	homo	21	TT	21	0	0	0	8	NA	NA
	exonic	AT2G02770	2	777774	16	0	C	250	TT	homo	43	TT	43	0	0	0	16	synonymous SNV	AT2G02770:AT2G02770.1:exon6:c.G939A:p.K313K,
	UTR3	AT2G02930	2	851334	4	1	C	86	TT	homo	10	TT	10	0	0	0	4	NA	NA
	exonic	AT2G03130	2	940843	6	1	C	142	TT	homo	15	TT	15	0	0	0	6	nonsynonymous SNV	AT2G03130:AT2G03130.1:exon1:c.C100T:p.R34C,
	exonic	AT2G03150	2	953522	9	0	C	175	TT	homo	24	TT	24	0	0	0	9	nonsynonymous SNV	AT2G03150:AT2G03150.1:exon5:c.C800T:p.A267V,
	exonic	AT2G03210	2	968353	14	0	C	193	TT	homo	3	TT	3	0	1	0	13	synonymous SNV	AT2G03210:AT2G03210.1:exon2:c.G1602A:p.K534K,
	exonic	AT2G03880	2	1182004	21	0	C	244	TT	homo	8	TT	8	0	2	0	19	nonsynonymous SNV	AT2G03880:AT2G03880.1:exon1:c.C445T:p.L149F,
	upstream	AT2G03960	2	1249717	4	0	C	94	TT	homo	10	TT	10	0	0	0	4	NA	NA
2g01	exonic	AT2G04080	2	1358691	12	0	C	212	TT	homo	33	TT	33	0	0	0	12	stopgain SNV	AT2G04080:AT2G04080.1:exon2:c.G381A:p.W127X,
	intergenic	AT2G04240(dist=3960),AT2G04250(dist=2403)	2	1466897	9	0	C	182	TT	homo	24	TT	24	0	0	0	9	NA	NA
	upstream;downstream	AT2G04350;AT2G04340	2	1515667	14	1	C	181	TT	homo	4	TT	4	0	1	0	13	NA	NA
	exonic	AT2G04430	2	1540926	7	0	C	143	TT	homo	18	TT	18	0	0	0	7	nonsynonymous SNV	AT2G04430:AT2G04430.1:exon8:c.C808T:p.L270F,
	ncRNA_exonic	AT2G04670	2	1635404	3	0	C	73	TT	homo	7	TT	7	0	0	0	3	NA	NA
	intergenic	AT2G04795(dist=2012),AT2G04800(dist=1709)	2	1685487	7	0	C	157	TT	homo	18	TT	18	0	0	0	7	NA	NA
	exonic	AT2G04870	2	1716369	9	2	C	174	TT	homo	24	TT	24	0	0	0	9	synonymous SNV	AT2G04870:AT2G04870.1:exon1:c.G18A:p.G6G,
	downstream	AT2G05010	2	1763401	6	0	C	133	TT	homo	15	TT	15	0	0	0	6	NA	NA
	ncRNA_exonic	AT2G05080	2	1809922	9	0	C	171	TT	homo	24	TT	24	0	0	0	9	NA	NA
	upstream;downstream	AT2G05087;AT2G05090	2	1817794	4	0	C	91	TT	homo	10	TT	10	0	0	0	4	NA	NA
	exonic	AT2G05100	2	1823482	9	0	C	166	TT	homo	24	TT	24	0	0	0	9	stopgain SNV	AT2G05100:AT2G05100.1:exon2:c.G765A:p.W255X,
	intergenic	AT2G05160(dist=3770),AT2G05170(dist=4212)	2	1865665	6	0	C	123	TT	homo	15	TT	15	0	0	0	6	NA	NA
	intronic	AT2G05350	2	1950759	16	0	C	275	TT	homo	45	TT	45	0	0	0	16	NA	NA
	ncRNA_exonic	AT2G05550	2	2039927	15	0	C	245	TT	homo	40	TT	40	0	0	0	15	NA	NA
	ncRNA_exonic	AT2G05570	2	2052287	4	0	C	67	TT	homo	10	TT	10	0	0	0	4	NA	NA
	ncRNA_exonic	AT2G05610	2	2077693	15	0	C	252	TT	homo	42	TT	42	0	0	0	15	NA	NA
	downstream	AT2G05800,AT2G05801	2	2205728	9	0	C	178	TT	homo	24	TT	24	0	0	0	9	NA	NA
	upstream	AT2G05820	2	2221344	20	0	C	315	TT	homo	57	TT	57	0	0	0	20	NA	NA
	exonic	AT2G05850	2	2244327	10	0	C	195	TT	homo	27	TT	27	0	0	0	10	nonsynonymous SNV	AT2G05850:AT2G05850.1:exon1:c.G134A:p.S45N,
	downstream	AT2G05900,AT2G05910	2	2258218	12	0	C	208	TT	homo	30	TT	30	1	0	0	11	NA	NA
	exonic	AT2G05970	2	2308918	10	0	C	187	TT	homo	27	TT	27	0	0	0	10	synonymous SNV	AT2G05970:AT2G05970.1:exon1:c.G867A:p.K289K,
	upstream	AT2G06060	2	2364081	9	1	C	186	TT	homo	24	TT	24	0	0	0	9	NA	NA
	ncRNA_exonic	AT2G06160	2	2406634	4	0	C	69	TT	homo	10	TT	10	0	0	0	4	NA	NA
	intergenic	AT2G06255(dist=1394),AT2G06260(dist=1804)	2	2461205	7	0	C	122	TT	homo	18	TT	18	0	0	0	7	NA	NA
	intergenic	AT2G06390(dist=1744),AT2G06400(dist=5189)	2	2518456	10	0	C	197	TT	homo	27	TT	27	0	0	0	10	NA	NA
	ncRNA_exonic	AT2G06450	2	2557414	5	0	C	82	TT	homo	12	TT	12	0	0	0	5	NA	NA
	ncRNA_exonic	AT2G06460	2	2563626	3	0	C	53	TT	homo	7	TT	7	0	0	0	3	NA	NA
	upstream	AT2G06490	2	2574668	7	0	C	163	TT	homo	18	TT	18	0	0	0	7	NA	NA
	ncRNA_exonic	AT2G06610	2	2643536	5	0	C	72	TT	homo	12	TT	12	0	0	0	5	NA	NA
	ncRNA_exonic	AT2G06715	2	2675886	14	0	C	191	TT	homo	8	TT	8	0	1	0	13	NA	NA
	ncRNA_exonic	AT2G06720	2	2680972	2	0	C	28	TT	homo	5	TT	5	0	0	0	2	NA	NA
	ncRNA_exonic	AT2G06810	2	2722721	13	0	C	227	TT	homo	36	TT	36	0	0	0	13	NA	NA
	intergenic	AT2G06822(dist=7967),AT2G06830(dist=2829)	2	2737042	10	0	C	198	TT	homo	27	TT	27	0	0	0	10	NA	NA
	intergenic	AT2G06860(dist=1489),AT2G06870(dist=1769)	2	2773934	7	1	G	150	AA	homo	18	AA	18	7	0	0	0	NA	NA
	intergenic	AT2G06880(dist=3054),AT2G06885(dist=1484)	2	2788743	13	1	C	225	TT	homo	36	TT	36	0	0	0	13	NA	NA
	intergenic	AT2G06906(dist=4677),AT2G06908(dist=2754)	2	2812644	5	0	C	127	TT	homo	12	TT	12	0	0	0	5	NA	NA
	ncRNA_exonic	AT2G06910	2	2821184	10	1	C	193	TT	homo	27	TT	27	0	0	0	10	NA	NA
	ncRNA_exonic	AT2G06965	2	2876750	4	0	C	98	TT	homo	10	TT	10	0	0	0	4	NA	NA
	ncRNA_exonic	AT2G07070	2	2932852	13	0	C	236	TT	homo	36	TT	36	0	0	0	13	NA	NA
	ncRNA_exonic	AT2G07100	2	2942278	7	0	C	147	TT	homo	18	TT	18	0	0	0	7	NA	NA
	upstream;downstream	AT2G07362;AT2G07363	2	3058409	17	0	C	282	TT	homo	48	TT	48	0	0	0	17	NA	NA
	ncRNA_exonic	AT2G07400	2	3076041	13	1	C	222	TT	homo	36	TT	36	0	0	0	13	NA	NA
	downstream	AT2G07455	2	3104640	13	0	C	236	TT	homo	36	TT	36	0	0	0	13	NA	NA
	ncRNA_exonic	AT2G07460	2	3108441	14	2	C	221	TT	homo	39	TT	39	0	0	0	14	NA	NA
	ncRNA_exonic	AT2G07483	2	3116311	10	0	C	185	TT	homo	27	TT	27	0	0	0	10	NA	NA
	ncRNA_exonic	AT2G07580	2	3183010	10	0	C	195	TT	homo	27	TT	27	0	0	0	10	NA	NA
	ncRNA_exonic	AT2G07635	2	3215543	9	0	C	177	TT	homo	24	TT	24	0	0	0	9	NA	NA
	upstream;downstream	AT2G07667;AT2G07698	2	3364189	2	0	C	31	AA	homo	5	AA	5	2	0	0	0	NA	NA
	intergenic	AT2G07684(dist=2617),AT2G07673(dist=1616)	2	3264962	3	0	T	56	CC	homo	7	CC	7	0	3	0	0	NA	NA
	upstream	AT2G07689	2	3335431	27	0	T	331	CC	homo	36	CC	36	0	26	0	1	NA	NA
	exonic	AT2G07695	2	3347094	2	0	T	36	GG	homo	5	GG	5	0	0	2	0	synonymous SNV	AT2G07695:AT2G07695.1:exon1:c.T144G:p.L48L,
	upstream;downstream	AT2G07712;AT2G07663	2	3403025	2	0	A	28	TT	homo	5	TT	5	0	0	0	2	NA	NA
	upstream;downstream	AT2G07714;AT2G07713	2	3408524	6	0	A	93	GG	homo	15	GG	15	0	0	6	0	NA	NA
	upstream;downstream	AT2G07731;AT2G07732	2	3468082	5	0	A	82	GG	homo	12	GG	12	0	0	5	0	NA	NA
	upstream;downstream	AT2G07731;AT2G07732	2	3468131	26	0	T	269	GG	homo	31	GG	31	0	0	25	1	NA	NA
	exonic	AT2G07732	2	3468549	10	0	G	115	CC	homo	25	CC	25	0	10	0	0	nonsynonymous SNV	AT2G07732:AT2G07732.1:exon1:c.C226G:p.P76A,
	intergenic	AT2G07740(dist=3065),AT2G07750(dist=1827)	2	3574638	6	0	C	138	TT	homo	15	TT	15	0	0	0	6	NA	NA
	upstream;downstream	AT2G07741;AT2G07835	2	3501347	2	0	G	34	AA	homo	5	AA	5	2	0	0	0	NA	NA
	intergenic	AT2G07774(dist=1985),AT2G07685(dist=1384)	2	3306558	6	0	A	115	CC	homo	15	CC	15	0	6	0	0	NA	NA
	ncRNA_exonic	AT2G07791	2	3561611	9	0	C	175	TT	homo	24	TT	24	0	0	0	9	NA	NA
	intronic	AT2G07798	2	3358194	2	0	T	44	CC	homo	5	CC	5	0	2	0	0	NA	NA
	intergenic	AT2G07880(dist=6678),AT2G07981(dist=3259)	2	3611727	4	4	C	73	TT	homo	10	TT	10	0	0	0	4	NA	NA
	ncRNA_exonic	AT2G09850	2	3708692	12	0	C	204	TT	homo	33	TT	33	0	0	0	12	NA	NA
	intergenic	AT2G09890(dist=1565),AT2G09900(dist=3514)	2	3747828	13	0	C	218	TT	homo	34	TT	34	0	0	0	13	NA	NA
	ncRNA_exonic	AT2G10040	2	3809412	15	0	C	191	TT	homo	5	TT	5	0	1	0	14	NA	NA
	upstream	AT2G10220	2	3897075	12	0	C	206	TT	homo	31	TT	31	0	0	0	12	NA	NA
	intergenic	AT2G10300(dist=1011),AT2G10310(dist=4854)	2	3963079	17	0	C	227	TT	homo	9	TT	9	0	1	0	16	NA	NA
	upstream;downstream	AT2G10380;AT2G10370	2	3998180	12	0	C	207	TT	homo	33	TT	33	0	0	0	12	NA	NA
	ncRNA_exonic	AT2G10470	2	4035008	8	0	C	158	TT	homo	21	TT	21	0	0	0	8	NA	NA
	downstream	AT2G10510	2	4056119	6	1	C	131	TT	homo	15	TT	15	0	0	0	6	NA	NA
	ncRNA_exonic	AT2G10830	2	4265985	11	1	C	212	TT	homo	30	TT	30	0	0	0	11	NA	NA
	intergenic	AT2G10965(dist=4027),AT2G10970(dist=3864)	2	4328975	7	0	C	145	TT	homo	18	TT	18	0	0	0	7	NA	NA
	downstream	AT2G11150	2	4419545	6	0	C	124	TT	homo	15	TT	15	0	0	0	6	NA	NA
	ncRNA_exonic	AT2G11150	2	4421085	14	0	C	228	TT	homo	39	TT	39	0	0	0	14	NA	NA
	upstream	AT2G11220	2	4460440	10	0	C	192	TT	homo	27	TT	27	0	0	0	10	NA	NA
	ncRNA_exonic	AT2G11330	2	4511794	6	0	C	125	TT	homo	15	TT	15	0	0	0	6	NA	NA
	ncRNA_exonic	AT2G11430	2	4562113	6	0	C	138	TT	homo	15	TT	15	0	0	0	6	NA	NA
	ncRNA_exonic	AT2G11430	2	4562821	3	0	C	75	TT	homo	7	TT	7	0	0	0	3	NA	NA
	ncRNA_exonic	AT2G11440	2	4566729	11	0	C	209	TT	homo	30	TT	30	0	0	0	11	NA	NA
	exonic	AT2G11623	2	4661063	8	0	C	158	TT	homo	19	TT	19	0	0	0	8	synonymous SNV	AT2G11623:AT2G11623.1:exon2:c.G216A:p.K72K,AT2G11623:AT2G11623.2:exon2:c.G45A:p.K15K,
	ncRNA_exonic	AT2G11680	2	4688862	5	0	C	104	TT	homo	12	TT	12	0	0	0	5	NA	NA
	intergenic	AT2G11820(dist=6690),AT2G11830(dist=8276)	2	4763589	18	3	C	239	TT	homo	14	TT	14	0	1	0	17	NA	NA
	intergenic	AT2G12050(dist=1717),AT2G12060(dist=1753)	2	4859903	8	0	C	163	TT	homo	21	TT	21	0	0	0	8	NA	NA
	ncRNA_exonic	AT2G12360	2	4974934	12	0	C	218	TT	homo	33	TT	33	0	0	0	12	NA	NA
	ncRNA_exonic	AT2G12380	2	4989119	5	0	C	108	TT	homo	12	TT	12	0	0	0	5	NA	NA
	ncRNA_exonic	AT2G12450	2	5043214	6	0	C	139	TT	homo	15	TT	15	0	0	0	6	NA	NA
	upstream	AT2G12460	2	5047685	9	0	C	165	TT	homo	22	TT	22	0	0	0	9	NA	NA
	ncRNA_exonic	AT2G12600	2	5140251	5	0	C	105	TT	homo	12	TT	12	0	0	0	5	NA	NA
	downstream	AT2G12630	2	5149447	10	0	C	199	TT	homo	27	TT	27	0	0	0	10	NA	NA
	intergenic	AT2G12630(dist=3594),AT2G12640(dist=2284)	2	5152361	14	0	C	222	TT	homo	39	TT	39	0	0	0	14	NA	NA
	intergenic	AT2G12690(dist=5040),AT2G12695(dist=3341)	2	5202890	2	0	T	35	AA	homo	5	AA	5	2	0	0	0	NA	NA
	ncRNA_exonic	AT2G12720	2	5211158	8	0	C	138	TT	homo	21	TT	21	0	0	0	8	NA	NA
	ncRNA_exonic	AT2G12920	2	5303630	8	0	C	159	TT	homo	21	TT	21	0	0	0	8	NA	NA
	upstream	AT2G12977	2	5337277	11	1	C	199	TT	homo	30	TT	30	0	0	0	11	NA	NA
	downstream	AT2G12977,AT2G12980	2	5338291	6	0	C	136	TT	homo	15	TT	15	0	0	0	6	NA	NA
	ncRNA_exonic	AT2G13145	2	5428825	7	1	C	157	TT	homo	18	TT	18	0	0	0	7	NA	NA
	downstream	AT2G13230	2	5478002	16	1	C	257	TT	homo	45	TT	45	0	0	0	16	NA	NA
	ncRNA_exonic	AT2G13260	2	5488833	5	0	C	75	TT	homo	12	TT	12	0	0	0	5	NA	NA
	intergenic	AT2G13274(dist=4929),AT2G13280(dist=2619)	2	5506703	9	0	C	177	TT	homo	24	TT	24	0	0	0	9	NA	NA
	ncRNA_exonic	AT2G13310	2	5525578	4	0	C	86	TT	homo	10	TT	10	0	0	0	4	NA	NA
	ncRNA_exonic	AT2G13330	2	5530772	8	0	C	158	TT	homo	21	TT	21	0	0	0	8	NA	NA
	ncRNA_exonic	AT2G13410	2	5579590	6	1	C	112	TT	homo	15	TT	15	0	0	0	6	NA	NA
	ncRNA_exonic	AT2G13480	2	5621943	12	0	C	222	TT	homo	33	TT	33	0	0	0	12	NA	NA
	intergenic	AT2G13580(dist=4658),AT2G13590(dist=2657)	2	5664421	9	0	C	172	TT	homo	24	TT	24	0	0	0	9	NA	NA
	exonic	AT2G13640	2	5686397	7	0	C	138	TT	homo	18	TT	18	0	0	0	7	synonymous SNV	AT2G13640:AT2G13640.1:exon1:c.G894A:p.S298S,
	intergenic	AT2G13800(dist=4087),AT2G13810(dist=7120)	2	5761326	15	0	C	244	TT	homo	42	TT	42	0	0	0	15	NA	NA
	intergenic	AT2G13895(dist=1339),AT2G13900(dist=1422)	2	5831622	13	0	C	220	TT	homo	36	TT	36	0	0	0	13	NA	NA
	intergenic	AT2G13910(dist=2973),AT2G13920(dist=1136)	2	5842893	9	0	C	175	TT	homo	24	TT	24	0	0	0	9	NA	NA
	upstream	AT2G13990	2	5881620	8	0	C	160	TT	homo	21	TT	21	0	0	0	8	NA	NA
	intergenic	AT2G14000(dist=1181),AT2G14010(dist=1155)	2	5887166	18	0	C	286	TT	homo	51	TT	51	0	0	0	18	NA	NA
	intronic	AT2G14050	2	5913050	10	0	C	189	TT	homo	27	TT	27	0	0	0	10	NA	NA
	intergenic	AT2G14100(dist=9376),AT2G14110(dist=6140)	2	5945747	8	0	C	170	TT	homo	21	TT	21	0	0	0	8	NA	NA
	upstream;downstream	AT2G14140;AT2G14130	2	5966238	4	0	C	83	TT	homo	10	TT	10	0	0	0	4	NA	NA
	intergenic	AT2G14190(dist=1942),AT2G14200(dist=7204)	2	6002733	7	0	C	152	TT	homo	18	TT	18	0	0	0	7	NA	NA
	intergenic	AT2G14190(dist=5016),AT2G14200(dist=4130)	2	6005807	13	1	C	230	TT	homo	36	TT	36	0	0	0	13	NA	NA
	intronic	AT2G14210	2	6020163	7	1	C	128	TT	homo	16	TT	16	0	0	0	7	NA	NA
	ncRNA_exonic	AT2G14280	2	6049675	12	0	C	215	TT	homo	33	TT	33	0	0	0	12	NA	NA
	ncRNA_exonic	AT2G14310	2	6069582	7	0	C	116	TT	homo	18	TT	18	0	0	0	7	NA	NA
	downstream	AT2G14378,AT2G14380	2	6104667	8	0	C	164	TT	homo	21	TT	21	0	0	0	8	NA	NA
	exonic	AT2G14390	2	6111008	7	1	C	122	TT	homo	16	TT	16	0	0	0	7	nonsynonymous SNV	AT2G14390:AT2G14390.1:exon1:c.C97T:p.P33S,
	ncRNA_exonic	AT2G14590	2	6229095	3	0	G	44	TT	homo	7	TT	7	0	0	0	3	NA	NA
	intergenic	AT2G14600(dist=2616),AT2G14605(dist=2235)	2	6235629	8	0	C	151	TT	homo	21	TT	21	0	0	0	8	NA	NA
	ncRNA_intronic	AT2G14630	2	6253322	10	1	C	180	TT	homo	27	TT	27	0	0	0	10	NA	NA
	exonic	AT2G14690	2	6284846	7	0	C	135	TT	homo	18	TT	18	0	0	0	7	nonsynonymous SNV	AT2G14690:AT2G14690.1:exon5:c.G865A:p.V289I,
	intergenic	AT2G14910(dist=7298),AT2G14920(dist=1749)	2	6416450	3	0	C	79	TT	homo	7	TT	7	0	0	0	3	NA	NA
	upstream	AT2G15020	2	6494027	13	0	C	239	TT	homo	36	TT	36	0	0	0	13	NA	NA
	intergenic	AT2G15020(dist=5388),AT2G15025(dist=2386)	2	6498740	14	0	C	241	TT	homo	39	TT	39	0	0	0	14	NA	NA
	ncRNA_exonic	AT2G15250	2	6624658	18	1	C	229	TT	homo	6	TT	6	0	1	0	17	NA	NA
	downstream	AT2G15390	2	6709194	9	1	C	182	TT	homo	24	TT	24	0	0	0	9	NA	NA
	ncRNA_exonic	AT2G15410	2	6722136	11	0	C	193	TT	homo	30	TT	30	0	0	0	11	NA	NA
	ncRNA_exonic	AT2G15540	2	6782471	9	0	C	180	TT	homo	24	TT	24	0	0	0	9	NA	NA
	exonic	AT2G15680	2	6831406	10	0	C	184	TT	homo	27	TT	27	0	0	0	10	nonsynonymous SNV	AT2G15680:AT2G15680.1:exon1:c.C383T:p.T128I,
	ncRNA_exonic	AT2G15700	2	6839576	19	0	C	297	TT	homo	54	TT	54	0	0	0	19	NA	NA
sqn;2g03	exonic	AT2G15790	2	6880031	11	0	C	195	TT	homo	30	TT	30	0	0	0	11	nonsynonymous SNV	AT2G15790:AT2G15790.1:exon2:c.G325A:p.A109T,
	exonic	AT2G15900	2	6930063	4	0	C	91	TT	homo	10	TT	10	0	0	0	4	synonymous SNV	AT2G15900:AT2G15900.1:exon7:c.C1719T:p.P573P,
	ncRNA_exonic	AT2G16000	2	6955149	12	0	C	220	TT	homo	33	TT	33	0	0	0	12	NA	NA
	ncRNA_exonic	AT2G16310	2	7065685	19	0	C	248	TT	homo	13	TT	13	0	1	0	18	NA	NA
	exonic	AT2G16676	2	7231276	10	0	C	190	TT	homo	27	TT	27	0	0	0	10	synonymous SNV	AT2G16676:AT2G16676.1:exon1:c.G252A:p.R84R,
	UTR5	AT2G16780	2	7283593	15	1	C	249	TT	homo	42	TT	42	0	0	0	15	NA	NA
	ncRNA_exonic	AT2G16830	2	7292648	9	0	C	182	TT	homo	24	TT	24	0	0	0	9	NA	NA
	exonic	AT2G16890	2	7317174	10	1	C	178	TT	homo	27	TT	27	0	0	0	10	synonymous SNV	AT2G16890:AT2G16890.1:exon1:c.C237T:p.I79I,AT2G16890:AT2G16890.2:exon1:c.C237T:p.I79I,
	intronic	AT2G16960	2	7368640	19	1	C	307	TT	homo	54	TT	54	0	0	0	19	NA	NA
	downstream	AT2G16980	2	7381789	11	0	C	212	TT	homo	30	TT	30	0	0	0	11	NA	NA
2g02	exonic	AT2G17036	2	7404886	12	0	C	216	TT	homo	33	TT	33	0	0	0	12	nonsynonymous SNV	AT2G17036:AT2G17036.1:exon1:c.C1031T:p.S344F,
	ncRNA_intronic	AT2G17064	2	7429375	14	0	C	235	TT	homo	39	TT	39	0	0	0	14	NA	NA
	intronic	AT2G17305	2	7528041	4	0	C	95	TT	homo	10	TT	10	0	0	0	4	NA	NA
	intronic	AT2G17360	2	7546687	15	1	C	257	TT	homo	42	TT	42	0	0	0	15	NA	NA
	intergenic	AT2G17450(dist=3657),AT2G17460(dist=1217)	2	7580957	13	1	C	233	TT	homo	36	TT	36	0	0	0	13	NA	NA
	upstream	AT2G17550	2	7638735	6	0	C	121	TT	homo	15	TT	15	0	0	0	6	NA	NA
	intergenic	AT2G17940(dist=1368),AT2G17950(dist=3556)	2	7805315	5	0	C	123	TT	homo	12	TT	12	0	0	0	5	NA	NA
	UTR3	AT2G17980	2	7826481	11	0	C	172	TT	homo	16	TT	16	0	1	0	10	NA	NA
	intronic	AT2G18300	2	7954041	15	0	C	248	TT	homo	42	TT	42	0	0	0	15	NA	NA
	exonic	AT2G18380	2	7983798	12	1	C	215	TT	homo	33	TT	33	0	0	0	12	nonsynonymous SNV	AT2G18380:AT2G18380.1:exon1:c.G220A:p.G74R,
	intronic	AT2G18450	2	7998004	12	1	C	226	TT	homo	33	TT	33	0	0	0	12	NA	NA
	exonic	AT2G18700	2	8111516	12	0	C	212	TT	homo	33	TT	33	0	0	0	12	nonsynonymous SNV	AT2G18700:AT2G18700.1:exon3:c.C2306T:p.P769L,
	intronic	AT2G18740	2	8123985	11	0	C	206	TT	homo	30	TT	30	0	0	0	11	NA	NA
	ncRNA_exonic	AT2G18820	2	8152312	16	0	C	264	TT	homo	45	TT	45	0	0	0	16	NA	NA
	upstream	AT2G19010	2	8242926	16	0	C	215	TT	homo	3	TT	3	0	1	0	15	NA	NA
	intronic	AT2G19060	2	8258972	11	0	C	200	TT	homo	30	TT	30	0	0	0	11	NA	NA
	ncRNA_exonic	AT2G19140	2	8299267	11	0	C	194	TT	homo	30	TT	30	0	0	0	11	NA	NA
	upstream;downstream	AT2G19380;AT2G19360	2	8383540	4	1	G	40	AA	homo	10	AA	10	4	0	0	0	NA	NA
	exonic	AT2G19490	2	8442355	12	0	C	213	TT	homo	33	TT	33	0	0	0	12	nonsynonymous SNV	AT2G19490:AT2G19490.1:exon3:c.C251T:p.A84V,
	exonic	AT2G19660	2	8497174	10	0	C	189	TT	homo	27	TT	27	0	0	0	10	nonsynonymous SNV	AT2G19660:AT2G19660.1:exon1:c.G1535A:p.S512N,
	exonic	AT2G19720	2	8510282	9	0	C	181	TT	homo	24	TT	24	0	0	0	9	nonsynonymous SNV	AT2G19720:AT2G19720.1:exon3:c.G331A:p.D111N,
	intronic	AT2G19730	2	8512817	10	0	C	147	TT	homo	6	TT	6	0	1	0	9	NA	NA
	upstream	AT2G19830	2	8560113	9	0	C	167	TT	homo	22	TT	22	0	0	0	9	NA	NA
	exonic	AT2G20060	2	8661165	6	0	C	134	TT	homo	15	TT	15	0	0	0	6	synonymous SNV	AT2G20060:AT2G20060.1:exon9:c.C841T:p.L281L,
	intronic	AT2G20100	2	8679097	14	0	C	252	TT	homo	39	TT	39	0	0	0	14	NA	NA
	UTR3	AT2G20100	2	8681313	10	0	C	193	TT	homo	27	TT	27	0	0	0	10	NA	NA
	UTR3	AT2G20300	2	8756372	8	0	C	171	TT	homo	21	TT	21	0	0	0	8	NA	NA
	exonic	AT2G20340	2	8782468	11	0	C	191	TT	homo	30	TT	30	0	0	0	11	nonsynonymous SNV	AT2G20340:AT2G20340.1:exon13:c.C1451T:p.A484V,
	exonic	AT2G20780	2	8949071	13	1	C	229	TT	homo	36	TT	36	0	0	0	13	nonsynonymous SNV	AT2G20780:AT2G20780.1:exon1:c.G100A:p.D34N,
	UTR3	AT2G21190	2	9082869	13	0	C	227	TT	homo	36	TT	36	0	0	0	13	NA	NA
	exonic	AT2G21230	2	9095856	10	0	C	187	TT	homo	27	TT	27	0	0	0	10	synonymous SNV	AT2G21230:AT2G21230.1:exon2:c.G204A:p.A68A,AT2G21230:AT2G21230.2:exon2:c.G204A:p.A68A,AT2G21230:AT2G21230.3:exon2:c.G204A:p.A68A,
	exonic	AT2G21630	2	9250971	19	0	C	243	TT	homo	11	TT	11	0	1	0	18	nonsynonymous SNV	AT2G21630:AT2G21630.1:exon1:c.C626T:p.P209L,
	intronic	AT2G21800	2	9301143	12	0	C	222	TT	homo	33	TT	33	0	0	0	12	NA	NA
	intronic	AT2G21920	2	9344929	9	0	C	191	TT	homo	24	TT	24	0	0	0	9	NA	NA
	exonic	AT2G21950	2	9353706	17	0	C	282	TT	homo	48	TT	48	0	0	0	17	synonymous SNV	AT2G21950:AT2G21950.1:exon1:c.G939A:p.T313T,
	UTR3	AT2G22240	2	9451733	14	0	C	236	TT	homo	39	TT	39	0	0	0	14	NA	NA
	intronic	AT2G22360	2	9499120	19	0	C	303	TT	homo	54	TT	54	0	0	0	19	NA	NA
	UTR3	AT2G22500	2	9563284	4	0	C	91	TT	homo	10	TT	10	0	0	0	4	NA	NA
	exonic	AT2G22795	2	9698292	12	0	C	225	TT	homo	33	TT	33	0	0	0	12	synonymous SNV	AT2G22795:AT2G22795.1:exon2:c.G1293A:p.K431K,
	intergenic	AT2G23150(dist=2015),AT2G23160(dist=1881)	2	9860589	10	0	C	182	TT	homo	27	TT	27	0	0	0	10	NA	NA
	exonic	AT2G23170	2	9864657	13	0	C	235	TT	homo	36	TT	36	0	0	0	13	nonsynonymous SNV	AT2G23170:AT2G23170.1:exon3:c.G1256A:p.G419E,
	downstream	AT2G23270,AT2G23290	2	9904416	17	0	C	282	TT	homo	48	TT	48	0	0	0	17	NA	NA
	exonic	AT2G23540	2	10025270	15	0	C	257	TT	homo	42	TT	42	0	0	0	15	synonymous SNV	AT2G23540:AT2G23540.1:exon3:c.C601T:p.L201L,
	intronic	AT2G23570	2	10032460	12	1	C	217	TT	homo	33	TT	33	0	0	0	12	NA	NA
	exonic	AT2G23740	2	10103218	18	0	C	236	TT	homo	7	TT	7	0	1	0	17	nonsynonymous SNV	AT2G23740:AT2G23740.1:exon12:c.C4117T:p.L1373F,AT2G23740:AT2G23740.2:exon12:c.C4138T:p.L1380F,
	exonic	AT2G23890	2	10171600	11	0	C	196	TT	homo	30	TT	30	0	0	0	11	nonsynonymous SNV	AT2G23890:AT2G23890.1:exon5:c.C614T:p.T205M,
	intronic	AT2G24010	2	10216616	13	0	C	229	TT	homo	36	TT	36	0	0	0	13	NA	NA
	exonic	AT2G24200	2	10288088	14	0	C	237	TT	homo	39	TT	39	0	0	0	14	nonsynonymous SNV	AT2G24200:AT2G24200.1:exon5:c.G944A:p.G315D,AT2G24200:AT2G24200.2:exon6:c.G944A:p.G315D,AT2G24200:AT2G24200.3:exon6:c.G836A:p.G279D,
	UTR3	AT2G24350	2	10364289	11	0	C	204	TT	homo	30	TT	30	0	0	0	11	NA	NA
	intronic	AT2G24440	2	10391886	19	0	C	302	TT	homo	54	TT	54	0	0	0	19	NA	NA
	exonic	AT2G24550	2	10428974	16	1	C	257	TT	homo	45	TT	45	0	0	0	16	synonymous SNV	AT2G24550:AT2G24550.1:exon1:c.G78A:p.Q26Q,
	exonic	AT2G24710	2	10520342	10	0	C	189	TT	homo	27	TT	27	0	0	0	10	nonsynonymous SNV	AT2G24710:AT2G24710.1:exon1:c.G208A:p.V70I,
	ncRNA_intronic	AT2G24735	2	10529685	13	3	C	220	TT	homo	36	TT	36	0	0	0	13	NA	NA
	exonic	AT2G24740	2	10531525	11	0	C	197	TT	homo	30	TT	30	0	0	0	11	nonsynonymous SNV	AT2G24740:AT2G24740.1:exon1:c.G433A:p.V145I,
	exonic	AT2G24850	2	10583708	17	0	C	277	TT	homo	48	TT	48	0	0	0	17	synonymous SNV	AT2G24850:AT2G24850.1:exon5:c.G969A:p.K323K,
	exonic	AT2G25140	2	10698722	7	0	C	130	TT	homo	18	TT	18	0	0	0	7	nonsynonymous SNV	AT2G25140:AT2G25140.1:exon9:c.G2143A:p.V715M,
	UTR5	AT2G25590	2	10891020	11	0	C	188	TT	homo	30	TT	30	0	0	0	11	NA	NA
	intronic	AT2G25710	2	10954682	6	1	T	99	CC	homo	11	CC	11	0	5	0	1	NA	NA
	exonic	AT2G27090	2	11569835	12	0	C	206	TT	homo	33	TT	33	0	0	0	12	nonsynonymous SNV	AT2G27090:AT2G27090.1:exon2:c.G511A:p.A171T,
	intronic	AT2G27450	2	11738514	13	0	C	232	TT	homo	36	TT	36	0	0	0	13	NA	NA
	intronic	AT2G27700	2	11815476	6	0	C	122	TT	homo	15	TT	15	0	0	0	6	NA	NA
	upstream	AT2G27920	2	11889934	8	0	C	168	TT	homo	21	TT	21	0	0	0	8	NA	NA
	exonic	AT2G28130	2	11989772	13	1	C	223	TT	homo	36	TT	36	0	0	0	13	synonymous SNV	AT2G28130:AT2G28130.1:exon5:c.C439T:p.L147L,
	exonic	AT2G28400	2	12148915	6	0	C	136	TT	homo	15	TT	15	0	0	0	6	synonymous SNV	AT2G28400:AT2G28400.1:exon1:c.G87A:p.E29E,
	exonic	AT2G28470	2	12169788	15	0	C	253	TT	homo	42	TT	42	0	0	0	15	synonymous SNV	AT2G28470:AT2G28470.2:exon19:c.G1962A:p.Q654Q,AT2G28470:AT2G28470.1:exon18:c.G1980A:p.Q660Q,
	exonic	AT2G29060	2	12483520	13	0	C	229	TT	homo	36	TT	36	0	0	0	13	synonymous SNV	AT2G29060:AT2G29060.1:exon2:c.C1530T:p.D510D,
	exonic	AT2G29110	2	12509342	18	1	C	287	TT	homo	51	TT	51	0	0	0	18	nonsynonymous SNV	AT2G29110:AT2G29110.1:exon2:c.G820A:p.D274N,
	intronic	AT2G29110	2	12510145	6	0	C	126	TT	homo	15	TT	15	0	0	0	6	NA	NA
	ncRNA_exonic	AT2G29165	2	12540870	2	0	C	53	TT	homo	5	TT	5	0	0	0	2	NA	NA
	exonic	AT2G29330	2	12594925	15	0	C	260	TT	homo	42	TT	42	0	0	0	15	nonsynonymous SNV	AT2G29330:AT2G29330.1:exon2:c.C211T:p.L71F,
	exonic	AT2G29550	2	12645558	13	0	C	214	TT	homo	34	TT	34	0	0	0	13	synonymous SNV	AT2G29550:AT2G29550.1:exon1:c.G375A:p.E125E,
	exonic	AT2G29600	2	12656863	13	0	C	227	TT	homo	36	TT	36	0	0	0	13	synonymous SNV	AT2G29600:AT2G29600.1:exon1:c.C1203T:p.F401F,
	intronic	AT2G30260	2	12907216	13	0	C	237	TT	homo	36	TT	36	0	0	0	13	NA	NA
	upstream	AT2G30420	2	12962560	7	0	C	149	TT	homo	18	TT	18	0	0	0	7	NA	NA
	exonic	AT2G30470	2	12981176	17	0	C	283	TT	homo	48	TT	48	0	0	0	17	nonsynonymous SNV	AT2G30470:AT2G30470.1:exon12:c.G2101A:p.A701T,
	exonic	AT2G30470	2	12984627	20	1	C	312	TT	homo	57	TT	57	0	0	0	20	nonsynonymous SNV	AT2G30470:AT2G30470.1:exon1:c.G98A:p.G33D,
	exonic	AT2G30500	2	12998442	9	0	C	186	TT	homo	24	TT	24	0	0	0	9	nonsynonymous SNV	AT2G30500:AT2G30500.2:exon4:c.G1441A:p.E481K,AT2G30500:AT2G30500.1:exon3:c.G1441A:p.E481K,
	UTR3	AT2G30695	2	13079180	16	0	C	274	TT	homo	45	TT	45	0	0	0	16	NA	NA
	exonic;splicing	AT2G30700;AT2G30700	2	13083938	11	0	C	200	TT	homo	30	TT	30	0	0	0	11	nonsynonymous SNV	AT2G30700:AT2G30700.1:exon3:c.G56A:p.G19D,
	upstream	AT2G30810,AT2G30820	2	13129282	9	4	C	146	TT	homo	24	TT	24	0	0	0	9	NA	NA
	downstream	AT2G30860	2	13140304	12	1	C	211	TT	homo	33	TT	33	0	0	0	12	NA	NA
	exonic	AT2G30960	2	13177876	10	0	C	187	TT	homo	27	TT	27	0	0	0	10	nonsynonymous SNV	AT2G30960:AT2G30960.1:exon1:c.G448A:p.D150N,
	exonic	AT2G31140	2	13270754	12	0	C	219	TT	homo	33	TT	33	0	0	0	12	nonsynonymous SNV	AT2G31140:AT2G31140.1:exon2:c.C188T:p.T63I,
	exonic	AT2G31215	2	13300234	9	0	C	163	TT	homo	22	TT	22	0	0	0	9	nonsynonymous SNV	AT2G31215:AT2G31215.1:exon2:c.C322T:p.P108S,
	exonic	AT2G31240	2	13318595	15	0	C	228	TT	homo	40	TT	40	0	0	0	15	synonymous SNV	AT2G31240:AT2G31240.1:exon1:c.G924A:p.E308E,
	exonic	AT2G31270	2	13330252	9	0	C	176	TT	homo	24	TT	24	0	0	0	9	nonsynonymous SNV	AT2G31270:AT2G31270.1:exon4:c.C725T:p.P242L,
	UTR3	AT2G31400	2	13387187	16	0	C	260	TT	homo	43	TT	43	0	0	0	16	NA	NA
	UTR3	AT2G31570	2	13438126	10	0	C	189	TT	homo	27	TT	27	0	0	0	10	NA	NA
	intronic	AT2G31660	2	13465534	18	0	C	288	TT	homo	51	TT	51	0	0	0	18	NA	NA
	intronic	AT2G31740	2	13491563	11	0	C	202	TT	homo	30	TT	30	0	0	0	11	NA	NA
	upstream	AT2G31840,AT2G31850	2	13540081	9	1	C	171	TT	homo	24	TT	24	0	0	0	9	NA	NA
	downstream	AT2G31930	2	13578504	6	0	C	120	TT	homo	15	TT	15	0	0	0	6	NA	NA
	upstream;downstream	AT2G32120;AT2G32130	2	13654395	9	0	C	170	TT	homo	24	TT	24	0	0	0	9	NA	NA
	intronic	AT2G32170	2	13669042	13	0	C	225	TT	homo	36	TT	36	0	0	0	13	NA	NA
	upstream	AT2G32250	2	13692959	14	0	C	238	TT	homo	39	TT	39	0	0	0	14	NA	NA
	exonic	AT2G32295	2	13719779	12	0	C	217	TT	homo	33	TT	33	0	0	0	12	nonsynonymous SNV	AT2G32295:AT2G32295.1:exon3:c.C151T:p.L51F,
	upstream	AT2G32470	2	13787061	11	1	C	160	TT	homo	3	TT	3	0	1	0	10	NA	NA
	UTR3	AT2G32760	2	13894479	16	0	C	266	TT	homo	45	TT	45	0	0	0	16	NA	NA
	exonic	AT2G32800	2	13917112	10	0	C	186	TT	homo	27	TT	27	0	0	0	10	nonsynonymous SNV	AT2G32800:AT2G32800.1:exon1:c.C635T:p.S212F,
	exonic	AT2G32870	2	13946272	19	0	C	292	TT	homo	52	TT	52	0	0	0	19	synonymous SNV	AT2G32870:AT2G32870.1:exon2:c.G408A:p.T136T,
	exonic	AT2G32970	2	13993969	6	0	C	132	TT	homo	15	TT	15	0	0	0	6	synonymous SNV	AT2G32970:AT2G32970.1:exon4:c.G114A:p.K38K,AT2G32970:AT2G32970.2:exon4:c.G453A:p.K151K,
	exonic	AT2G33010	2	14012100	18	1	C	291	TT	homo	51	TT	51	0	0	0	18	stopgain SNV	AT2G33010:AT2G33010.1:exon3:c.C1045T:p.R349X,
	UTR5	AT2G33110	2	14043240	9	0	C	142	TT	homo	24	TT	24	0	0	0	9	NA	NA
	exonic	AT2G33640	2	14240444	13	0	C	229	TT	homo	36	TT	36	0	0	0	13	synonymous SNV	AT2G33640:AT2G33640.1:exon4:c.C435T:p.F145F,
	exonic	AT2G33730	2	14267666	13	0	C	234	TT	homo	36	TT	36	0	0	0	13	nonsynonymous SNV	AT2G33730:AT2G33730.1:exon1:c.G215A:p.R72Q,
	UTR3	AT2G33980	2	14355495	10	0	C	190	TT	homo	27	TT	27	0	0	0	10	NA	NA
	exonic	AT2G33980	2	14358495	13	0	C	232	TT	homo	36	TT	36	0	0	0	13	nonsynonymous SNV	AT2G33980:AT2G33980.1:exon4:c.G656A:p.G219E,
	upstream	AT2G34010	2	14368748	18	0	C	294	TT	homo	51	TT	51	0	0	0	18	NA	NA
	exonic	AT2G34030	2	14375974	13	0	C	232	TT	homo	36	TT	36	0	0	0	13	nonsynonymous SNV	AT2G34030:AT2G34030.1:exon6:c.G995A:p.G332E,
	intergenic	AT2G34140(dist=2674),AT2G34150(dist=1856)	2	14417439	10	0	C	182	TT	homo	27	TT	27	0	0	0	10	NA	NA
	exonic	AT2G34180	2	14430888	14	1	C	231	TT	homo	39	TT	39	0	0	0	14	nonsynonymous SNV	AT2G34180:AT2G34180.1:exon1:c.G1382A:p.G461E,
	exonic	AT2G34290	2	14473217	9	1	C	184	TT	homo	24	TT	24	0	0	0	9	nonsynonymous SNV	AT2G34290:AT2G34290.1:exon1:c.G214A:p.D72N,
	exonic	AT2G34350	2	14493640	11	1	C	210	TT	homo	30	TT	30	0	0	0	11	nonsynonymous SNV	AT2G34350:AT2G34350.1:exon1:c.C17T:p.T6M,
	exonic	AT2G34450	2	14528716	17	0	C	281	TT	homo	48	TT	48	0	0	0	17	nonsynonymous SNV	AT2G34450:AT2G34450.2:exon3:c.G247A:p.E83K,AT2G34450:AT2G34450.1:exon3:c.G247A:p.E83K,
	exonic	AT2G34640	2	14583795	8	0	C	173	TT	homo	21	TT	21	0	0	0	8	nonsynonymous SNV	AT2G34640:AT2G34640.1:exon3:c.G434A:p.G145E,
	intergenic	AT2G34800(dist=1300),AT2G34810(dist=1441)	2	14683815	8	0	C	157	TT	homo	19	TT	19	0	0	0	8	NA	NA
	UTR5	AT2G35260	2	14849600	17	0	C	269	TT	homo	46	TT	46	0	0	0	17	NA	NA
	UTR5	AT2G35900	2	15071638	13	0	C	223	TT	homo	36	TT	36	0	0	0	13	NA	NA
	intergenic	AT2G35940(dist=5365),AT2G35950(dist=6981)	2	15097780	16	1	G	261	AA	homo	45	AA	45	16	0	0	0	NA	NA
	intergenic	AT2G35940(dist=7370),AT2G35950(dist=4976)	2	15099785	7	0	C	144	TT	homo	18	TT	18	0	0	0	7	NA	NA
	upstream	AT2G36040	2	15131499	15	0	C	255	TT	homo	42	TT	42	0	0	0	15	NA	NA
	exonic;splicing	AT2G36200;AT2G36200	2	15181241	18	0	C	236	TT	homo	24	TT	24	0	1	0	17	synonymous SNV	AT2G36200:AT2G36200.1:exon18:c.G2262A:p.L754L,AT2G36200:AT2G36200.2:exon17:c.G2355A:p.L785L,
	upstream	AT2G36210	2	15187407	6	0	C	135	TT	homo	15	TT	15	0	0	0	6	NA	NA
	upstream	AT2G36290,AT2G36295	2	15211051	14	0	C	249	TT	homo	39	TT	39	0	0	0	14	NA	NA
	downstream	AT2G36295,AT2G36300	2	15212837	11	0	C	186	TT	homo	28	TT	28	0	0	0	11	NA	NA
	exonic	AT2G36470	2	15299706	10	0	C	192	TT	homo	27	TT	27	0	0	0	10	synonymous SNV	AT2G36470:AT2G36470.1:exon1:c.G663A:p.K221K,
2g04	exonic	AT2G36480	2	15304593	13	0	C	229	TT	homo	36	TT	36	0	0	0	13	nonsynonymous SNV	AT2G36480:AT2G36480.1:exon5:c.G1144A:p.G382R,AT2G36480:AT2G36480.3:exon5:c.G1144A:p.G382R,AT2G36480:AT2G36480.2:exon5:c.G1144A:p.G382R,
	intergenic	AT2G36490(dist=1191),AT2G36500(dist=2030)	2	15315998	10	0	C	198	TT	homo	27	TT	27	0	0	0	10	NA	NA
	exonic	AT2G36640	2	15358293	8	0	C	163	TT	homo	21	TT	21	0	0	0	8	nonsynonymous SNV	AT2G36640:AT2G36640.1:exon1:c.G260A:p.G87E,
	exonic	AT2G36700	2	15385268	10	0	C	201	TT	homo	27	TT	27	0	0	0	10	nonsynonymous SNV	AT2G36700:AT2G36700.1:exon3:c.G602A:p.G201E,
	upstream	AT2G36830	2	15444717	8	0	C	163	TT	homo	21	TT	21	0	0	0	8	NA	NA
	exonic	AT2G36850	2	15460575	11	1	C	204	TT	homo	30	TT	30	0	0	0	11	nonsynonymous SNV	AT2G36850:AT2G36850.1:exon30:c.G3142A:p.D1048N,
	intergenic	AT2G36950(dist=1709),AT2G36960(dist=4280)	2	15518640	9	0	C	185	TT	homo	24	TT	24	0	0	0	9	NA	NA
	downstream	AT2G37050	2	15573750	11	0	C	205	TT	homo	30	TT	30	0	0	0	11	NA	NA
	exonic	AT2G37060	2	15576442	19	2	C	303	TT	homo	54	TT	54	0	0	0	19	nonsynonymous SNV	AT2G37060:AT2G37060.3:exon2:c.C107T:p.P36L,AT2G37060:AT2G37060.2:exon2:c.C107T:p.P36L,AT2G37060:AT2G37060.1:exon2:c.C107T:p.P36L,
	exonic	AT2G37150	2	15605745	16	0	C	263	TT	homo	43	TT	43	0	0	0	16	nonsynonymous SNV	AT2G37150:AT2G37150.2:exon4:c.G110A:p.G37E,AT2G37150:AT2G37150.3:exon3:c.G269A:p.G90E,AT2G37150:AT2G37150.1:exon3:c.G110A:p.G37E,
	UTR3	AT2G37250	2	15643335	13	0	C	224	TT	homo	36	TT	36	0	0	0	13	NA	NA
	upstream	AT2G37270,AT2G37280	2	15649634	14	0	C	238	TT	homo	39	TT	39	0	0	0	14	NA	NA
	exonic	AT2G37310	2	15666621	14	0	C	240	TT	homo	39	TT	39	0	0	0	14	nonsynonymous SNV	AT2G37310:AT2G37310.1:exon1:c.G455A:p.R152Q,
	intronic	AT2G37520	2	15748234	15	0	C	249	TT	homo	42	TT	42	0	0	0	15	NA	NA
	intergenic	AT2G38310(dist=3096),AT2G38320(dist=1025)	2	16054264	7	0	C	131	TT	homo	18	TT	18	0	0	0	7	NA	NA
	upstream	AT2G38320	2	16054389	17	0	C	270	TT	homo	48	TT	48	0	0	0	17	NA	NA
	exonic	AT2G38510	2	16124189	11	0	G	208	AA	homo	30	AA	30	11	0	0	0	nonsynonymous SNV	AT2G38510:AT2G38510.1:exon1:c.G205A:p.D69N,
	exonic	AT2G38840	2	16227331	9	0	G	172	AA	homo	24	AA	24	9	0	0	0	nonsynonymous SNV	AT2G38840:AT2G38840.1:exon1:c.G3A:p.M1I,
	upstream;downstream	AT2G39240;AT2G39250	2	16388280	13	0	G	235	AA	homo	36	AA	36	13	0	0	0	NA	NA
	upstream;downstream	AT2G39435;AT2G39440	2	16467242	9	0	G	154	AA	homo	24	AA	24	9	0	0	0	NA	NA
	upstream;downstream	AT2G39435;AT2G39440	2	16467467	8	0	G	161	AA	homo	21	AA	21	8	0	0	0	NA	NA
	exonic	AT2G39490	2	16487932	6	0	G	139	AA	homo	15	AA	15	6	0	0	0	nonsynonymous SNV	AT2G39490:AT2G39490.1:exon1:c.C533T:p.T178I,
	exonic	AT2G39580	2	16513288	12	0	G	217	AA	homo	33	AA	33	12	0	0	0	nonsynonymous SNV	AT2G39580:AT2G39580.1:exon6:c.G2014A:p.D672N,
	exonic	AT2G39580	2	16516705	9	0	G	185	AA	homo	24	AA	24	9	0	0	0	synonymous SNV	AT2G39580:AT2G39580.1:exon10:c.G4491A:p.A1497A,
	UTR5	AT2G39750	2	16582386	15	0	G	252	AA	homo	42	AA	42	15	0	0	0	NA	NA
	exonic	AT2G39870	2	16644448	11	0	G	190	AA	homo	28	AA	28	11	0	0	0	nonsynonymous SNV	AT2G39870:AT2G39870.1:exon2:c.G668A:p.R223K,
	intronic	AT2G39900	2	16659014	13	0	G	233	AA	homo	36	AA	36	13	0	0	0	NA	NA
	upstream	AT2G40000	2	16702336	11	1	G	199	AA	homo	30	AA	30	11	0	0	0	NA	NA
	exonic	AT2G40020	2	16712622	17	0	G	270	AA	homo	48	AA	48	17	0	0	0	stopgain SNV	AT2G40020:AT2G40020.3:exon6:c.G492A:p.W164X,AT2G40020:AT2G40020.1:exon5:c.G456A:p.W152X,
	downstream	AT2G40160,AT2G40170	2	16779538	7	0	G	137	AA	homo	18	AA	18	7	0	0	0	NA	NA
	exonic	AT2G40220	2	16797427	8	0	G	146	AA	homo	21	AA	21	8	0	0	0	synonymous SNV	AT2G40220:AT2G40220.1:exon1:c.C159T:p.F53F,
	exonic	AT2G40230	2	16804208	8	0	G	145	AA	homo	21	AA	21	8	0	0	0	nonsynonymous SNV	AT2G40230:AT2G40230.1:exon1:c.C379T:p.L127F,
	intronic	AT2G40480	2	16910935	17	1	G	286	AA	homo	48	AA	48	17	0	0	0	NA	NA
	intronic	AT2G40520	2	16922683	18	0	G	292	AA	homo	51	AA	51	18	0	0	0	NA	NA
	downstream	AT2G40530	2	16928231	10	0	G	186	AA	homo	27	AA	27	10	0	0	0	NA	NA
	downstream	AT2G40700,AT2G40710	2	16980527	10	0	G	164	AA	homo	24	AA	24	9	1	0	0	NA	NA
	UTR5	AT2G40850	2	17051431	8	0	G	148	AA	homo	21	AA	21	8	0	0	0	NA	NA
	exonic	AT2G40950	2	17088077	15	1	G	240	AA	homo	42	AA	42	15	0	0	0	nonsynonymous SNV	AT2G40950:AT2G40950.1:exon2:c.C1912T:p.P638S,
	exonic	AT2G40990	2	17105450	17	0	G	272	AA	homo	48	AA	48	17	0	0	0	nonsynonymous SNV	AT2G40990:AT2G40990.1:exon5:c.C883T:p.L295F,
	downstream	AT2G41220	2	17189660	14	0	G	242	AA	homo	39	AA	39	14	0	0	0	NA	NA
	exonic	AT2G41380	2	17252635	18	0	G	277	AA	homo	49	AA	49	18	0	0	0	nonsynonymous SNV	AT2G41380:AT2G41380.1:exon2:c.G559A:p.D187N,
	exonic	AT2G41445	2	17277177	11	0	G	204	AA	homo	30	AA	30	11	0	0	0	synonymous SNV	AT2G41445:AT2G41445.1:exon9:c.G531A:p.Q177Q,
	upstream;downstream	AT2G41580;AT2G41570	2	17339544	14	0	G	245	AA	homo	39	AA	39	14	0	0	0	NA	NA
	exonic	AT2G41610	2	17347610	11	0	G	207	AA	homo	30	AA	30	11	0	0	0	nonsynonymous SNV	AT2G41610:AT2G41610.1:exon1:c.G430A:p.E144K,
	exonic	AT2G41900	2	17493374	11	0	G	190	AA	homo	30	AA	30	11	0	0	0	nonsynonymous SNV	AT2G41900:AT2G41900.1:exon2:c.G2023A:p.A675T,
	intronic	AT2G41945	2	17511221	11	0	G	209	AA	homo	30	AA	30	11	0	0	0	NA	NA
	intronic	AT2G42640	2	17762856	10	0	G	195	AA	homo	27	AA	27	10	0	0	0	NA	NA
	intronic	AT2G42780	2	17800721	11	0	G	211	AA	homo	30	AA	30	11	0	0	0	NA	NA
	exonic	AT2G42850	2	17831759	7	0	G	140	AA	homo	18	AA	18	7	0	0	0	nonsynonymous SNV	AT2G42850:AT2G42850.1:exon1:c.G98A:p.R33Q,
	UTR5	AT2G42890	2	17849884	7	0	G	127	AA	homo	18	AA	18	7	0	0	0	NA	NA
	upstream	AT2G43018,AT2G43020	2	17891279	5	0	G	102	AA	homo	10	AA	10	5	0	0	0	NA	NA
	exonic	AT2G43120	2	17927380	15	0	G	252	AA	homo	42	AA	42	15	0	0	0	synonymous SNV	AT2G43120:AT2G43120.1:exon1:c.G42A:p.L14L,
	exonic	AT2G43150	2	17946189	2	3	C	32	TT	homo	5	TT	5	0	0	0	2	synonymous SNV	AT2G43150:AT2G43150.1:exon1:c.C297T:p.S99S,
	exonic	AT2G43160	2	17952585	10	0	G	179	AA	homo	27	AA	27	10	0	0	0	nonsynonymous SNV	AT2G43160:AT2G43160.3:exon13:c.G2095A:p.G699R,AT2G43160:AT2G43160.1:exon13:c.G2095A:p.G699R,AT2G43160:AT2G43160.2:exon13:c.G2095A:p.G699R,
	exonic;splicing	AT2G43210;AT2G43210	2	17961972	14	1	G	249	AA	homo	39	AA	39	14	0	0	0	nonsynonymous SNV	AT2G43210:AT2G43210.1:exon7:c.G367A:p.E123K,AT2G43210:AT2G43210.2:exon7:c.G367A:p.E123K,
	upstream;downstream	AT2G43530,AT2G43535;AT2G43520	2	18070008	15	0	G	259	AA	homo	42	AA	42	15	0	0	0	NA	NA
	downstream	AT2G43620	2	18093037	12	0	G	205	AA	homo	33	AA	33	12	0	0	0	NA	NA
	intronic	AT2G43630	2	18097025	15	0	G	257	AA	homo	42	AA	42	15	0	0	0	NA	NA
	UTR3	AT2G43980	2	18208404	8	0	G	151	AA	homo	21	AA	21	8	0	0	0	NA	NA
	intronic	AT2G44770	2	18457695	20	0	G	302	AA	homo	57	AA	57	20	0	0	0	NA	NA
	downstream	AT2G44840	2	18496904	4	0	G	82	AA	homo	8	AA	8	4	0	0	0	NA	NA
	intergenic	AT2G44930(dist=2976),AT2G44940(dist=2529)	2	18534728	10	1	G	191	AA	homo	27	AA	27	10	0	0	0	NA	NA
	ncRNA_intronic	AT2G45245	2	18660473	7	0	G	149	AA	homo	18	AA	18	7	0	0	0	NA	NA
	exonic	AT2G45580	2	18783912	7	0	G	146	AA	homo	18	AA	18	7	0	0	0	synonymous SNV	AT2G45580:AT2G45580.1:exon1:c.C375T:p.P125P,
	intronic	AT2G45640	2	18800836	12	0	G	219	AA	homo	33	AA	33	12	0	0	0	NA	NA
	downstream	AT2G45770,AT2G45780	2	18854135	13	1	G	218	AA	homo	36	AA	36	13	0	0	0	NA	NA
	upstream	AT2G45820,AT2G45830	2	18865076	6	2	G	133	AA	homo	15	AA	15	6	0	0	0	NA	NA
	exonic	AT2G45910	2	18896720	12	1	G	222	AA	homo	33	AA	33	12	0	0	0	nonsynonymous SNV	AT2G45910:AT2G45910.1:exon8:c.G1363A:p.A455T,
	upstream	AT2G46410	2	19050359	19	1	G	286	AA	homo	54	AA	54	19	0	0	0	NA	NA
	UTR5	AT2G46493	2	19081646	11	0	G	199	AA	homo	30	AA	30	11	0	0	0	NA	NA
	upstream;downstream	AT2G46940;AT2G46950	2	19288361	10	1	G	188	AA	homo	27	AA	27	10	0	0	0	NA	NA
	exonic	AT2G47030	2	19324515	15	0	G	246	AA	homo	42	AA	42	15	0	0	0	nonsynonymous SNV	AT2G47030:AT2G47030.1:exon2:c.C1667T:p.A556V,
	exonic	AT2G47180	2	19369697	10	0	G	178	AA	homo	27	AA	27	10	0	0	0	nonsynonymous SNV	AT2G47180:AT2G47180.1:exon2:c.C559T:p.P187S,
	exonic	AT2G47250	2	19402161	11	0	C	208	TT	homo	30	TT	30	0	0	0	11	nonsynonymous SNV	AT2G47250:AT2G47250.1:exon3:c.G658A:p.V220I,
	exonic	AT2G47390	2	19445815	13	0	G	228	AA	homo	36	AA	36	13	0	0	0	nonsynonymous SNV	AT2G47390:AT2G47390.1:exon2:c.C337T:p.P113S,
	exonic	AT2G47820	2	19588795	18	0	G	283	AA	homo	51	AA	51	18	0	0	0	nonsynonymous SNV	AT2G47820:AT2G47820.1:exon2:c.G674A:p.R225K,AT2G47820:AT2G47820.2:exon2:c.G674A:p.R225K,
	intronic	AT2G48110	2	19677769	10	0	G	198	AA	homo	27	AA	27	10	0	0	0	NA	NA
	intronic	AT2G48150	2	19688219	11	0	G	203	AA	homo	30	AA	30	11	0	0	0	NA	NA
	intergenic	AT2G48160(dist=1099),NONE(dist=NONE)	2	19697920	3	4	C	29	TT	homo	7	TT	7	0	0	0	3	NA	NA
	downstream	AT3G01220,AT3G01230	3	76392	14	0	G	234	AA	homo	39	AA	39	14	0	0	0	NA	NA
	exonic	AT3G01460	3	179282	12	2	G	209	AA	homo	33	AA	33	12	0	0	0	synonymous SNV	AT3G01460:AT3G01460.1:exon8:c.G4056A:p.R1352R,
	exonic	AT3G01810	3	289763	12	1	G	212	AA	homo	33	AA	33	12	0	0	0	synonymous SNV	AT3G01810:AT3G01810.3:exon2:c.G546A:p.G182G,AT3G01810:AT3G01810.2:exon2:c.G546A:p.G182G,AT3G01810:AT3G01810.1:exon2:c.G546A:p.G182G,
	UTR5	AT3G01910	3	317399	13	0	G	225	AA	homo	36	AA	36	13	0	0	0	NA	NA
	exonic	AT3G02260	3	440929	9	0	G	176	AA	homo	24	AA	24	9	0	0	0	nonsynonymous SNV	AT3G02260:AT3G02260.1:exon5:c.C6713T:p.S2238F,
	exonic	AT3G02300	3	463048	13	0	G	234	AA	homo	36	AA	36	13	0	0	0	nonsynonymous SNV	AT3G02300:AT3G02300.1:exon7:c.G760A:p.G254R,
	UTR3	AT3G02555	3	539888	12	0	G	211	AA	homo	33	AA	33	12	0	0	0	NA	NA
	exonic	AT3G02690	3	579956	16	0	G	269	AA	homo	45	AA	45	16	0	0	0	synonymous SNV	AT3G02690:AT3G02690.1:exon1:c.G330A:p.R110R,
	exonic	AT3G02890	3	642033	15	0	G	250	AA	homo	42	AA	42	15	0	0	0	stopgain SNV	AT3G02890:AT3G02890.1:exon5:c.G765A:p.W255X,
	intronic	AT3G03060	3	692552	8	0	G	173	AA	homo	21	AA	21	8	0	0	0	NA	NA
	intronic	AT3G03120	3	718372	9	0	G	179	AA	homo	24	AA	24	9	0	0	0	NA	NA
	intronic	AT3G03440	3	817035	17	1	G	269	AA	homo	48	AA	48	17	0	0	0	NA	NA
	intergenic	AT3G03660(dist=7664),AT3G03670(dist=2015)	3	899826	14	0	G	240	AA	homo	39	AA	39	14	0	0	0	NA	NA
	downstream	AT3G03726	3	932948	7	0	G	158	AA	homo	18	AA	18	7	0	0	0	NA	NA
	exonic	AT3G03790	3	965989	11	0	G	208	AA	homo	30	AA	30	11	0	0	0	synonymous SNV	AT3G03790:AT3G03790.1:exon8:c.G1725A:p.A575A,AT3G03790:AT3G03790.2:exon8:c.G1734A:p.A578A,AT3G03790:AT3G03790.3:exon8:c.G1734A:p.A578A,
	exonic	AT3G03960	3	1025208	8	0	G	158	AA	homo	19	AA	19	8	0	0	0	synonymous SNV	AT3G03960:AT3G03960.1:exon3:c.G477A:p.K159K,
	upstream	AT3G03970,AT3G03980	3	1031269	5	2	G	109	AA	homo	12	AA	12	5	0	0	0	NA	NA
	exonic	AT3G04220	3	1112029	12	1	G	211	AA	homo	33	AA	33	12	0	0	0	synonymous SNV	AT3G04220:AT3G04220.1:exon1:c.C160T:p.L54L,
	downstream	AT3G04290	3	1132660	13	0	G	201	AA	homo	36	AA	36	13	0	0	0	NA	NA
	exonic	AT3G04580	3	1237145	11	0	G	180	AA	homo	30	AA	30	11	0	0	0	nonsynonymous SNV	AT3G04580:AT3G04580.1:exon1:c.C821T:p.A274V,AT3G04580:AT3G04580.2:exon2:c.C821T:p.A274V,
	ncRNA_exonic	AT3G04605	3	1248471	11	0	G	198	AA	homo	30	AA	30	11	0	0	0	NA	NA
3g01	exonic	AT3G04930	3	1363311	13	0	G	213	AA	homo	36	AA	36	13	0	0	0	nonsynonymous SNV	AT3G04930:AT3G04930.1:exon1:c.G283A:p.V95M,AT3G04930:AT3G04930.2:exon1:c.G283A:p.V95M,
	exonic	AT3G05430	3	1570426	6	0	G	132	AA	homo	15	AA	15	6	0	0	0	nonsynonymous SNV	AT3G05430:AT3G05430.1:exon2:c.G2287A:p.A763T,
	exonic	AT3G05620	3	1631578	11	0	G	198	AA	homo	30	AA	30	11	0	0	0	synonymous SNV	AT3G05620:AT3G05620.1:exon1:c.C189T:p.H63H,
	exonic	AT3G05640	3	1641247	10	1	G	170	AA	homo	27	AA	27	10	0	0	0	synonymous SNV	AT3G05640:AT3G05640.1:exon4:c.C615T:p.S205S,AT3G05640:AT3G05640.2:exon4:c.C615T:p.S205S,
	intronic	AT3G05790	3	1724663	8	0	G	170	AA	homo	21	AA	21	8	0	0	0	NA	NA
	upstream;downstream	AT3G05932;AT3G05930,AT3G05935	3	1771897	13	1	G	235	AA	homo	36	AA	36	13	0	0	0	NA	NA
	intronic	AT3G05970	3	1789171	11	0	G	210	AA	homo	30	AA	30	11	0	0	0	NA	NA
	intergenic	AT3G06010(dist=3585),AT3G06019(dist=2051)	3	1811063	10	0	G	185	AA	homo	25	AA	25	10	0	0	0	NA	NA
	exonic	AT3G06310	3	1914125	12	0	G	203	AA	homo	31	AA	31	12	0	0	0	nonsynonymous SNV	AT3G06310:AT3G06310.2:exon2:c.C50T:p.S17L,AT3G06310:AT3G06310.1:exon2:c.C50T:p.S17L,AT3G06310:AT3G06310.3:exon2:c.C50T:p.S17L,
	exonic	AT3G06390	3	1939278	11	1	G	202	AA	homo	30	AA	30	11	0	0	0	synonymous SNV	AT3G06390:AT3G06390.1:exon2:c.C328T:p.L110L,
	exonic	AT3G06530	3	2026743	13	1	G	228	AA	homo	36	AA	36	13	0	0	0	nonsynonymous SNV	AT3G06530:AT3G06530.1:exon18:c.G2395A:p.E799K,AT3G06530:AT3G06530.2:exon18:c.G2368A:p.E790K,AT3G06530:AT3G06530.3:exon18:c.G2368A:p.E790K,
	exonic	AT3G06580	3	2050449	12	0	G	207	AA	homo	33	AA	33	12	0	0	0	nonsynonymous SNV	AT3G06580:AT3G06580.1:exon7:c.C743T:p.S248F,
	upstream;downstream	AT3G06660;AT3G36659	3	2101578	11	1	G	200	AA	homo	30	AA	30	11	0	0	0	NA	NA
	downstream	AT3G07020	3	2217542	12	0	G	157	AA	homo	6	AA	6	11	0	1	0	NA	NA
	exonic	AT3G07140	3	2261738	8	0	G	157	AA	homo	21	AA	21	8	0	0	0	nonsynonymous SNV	AT3G07140:AT3G07140.2:exon2:c.G352A:p.A118T,AT3G07140:AT3G07140.1:exon2:c.G352A:p.A118T,
	intronic	AT3G07250	3	2301413	21	0	G	328	AA	homo	60	AA	60	21	0	0	0	NA	NA
	exonic	AT3G07340	3	2342717	13	0	G	220	AA	homo	36	AA	36	13	0	0	0	nonsynonymous SNV	AT3G07340:AT3G07340.1:exon1:c.C572T:p.A191V,
	downstream	AT3G07470	3	2386765	7	0	G	147	AA	homo	18	AA	18	7	0	0	0	NA	NA
	upstream	AT3G07650	3	2441156	14	0	G	248	AA	homo	39	AA	39	14	0	0	0	NA	NA
	intronic	AT3G07660	3	2446422	8	0	G	153	AA	homo	19	AA	19	8	0	0	0	NA	NA
	exonic	AT3G07770	3	2480726	12	0	G	165	AA	homo	33	AA	33	12	0	0	0	nonsynonymous SNV	AT3G07770:AT3G07770.1:exon6:c.G610A:p.D204N,
	exonic	AT3G08550	3	2597209	8	0	G	164	AA	homo	21	AA	21	8	0	0	0	synonymous SNV	AT3G08550:AT3G08550.1:exon2:c.G453A:p.K151K,
	intergenic	AT3G09070(dist=3504),AT3G09080(dist=1581)	3	2774678	13	0	G	231	AA	homo	36	AA	36	13	0	0	0	NA	NA
	downstream	AT3G09170	3	2813453	2	0	G	25	AA	homo	5	AA	5	2	0	0	0	NA	NA
	intronic	AT3G09230	3	2833986	9	1	G	169	AA	homo	24	AA	24	9	0	0	0	NA	NA
	exonic	AT3G09550	3	2933889	11	0	G	198	AA	homo	30	AA	30	11	0	0	0	nonsynonymous SNV	AT3G09550:AT3G09550.1:exon4:c.G1514A:p.R505K,
	exonic	AT3G09650	3	2959895	6	0	G	69	AA	homo	12	AA	12	5	0	0	1	nonsynonymous SNV	AT3G09650:AT3G09650.1:exon1:c.G1192A:p.D398N,
	exonic	AT3G09670	3	2968757	19	1	G	302	AA	homo	54	AA	54	19	0	0	0	synonymous SNV	AT3G09670:AT3G09670.2:exon2:c.G2121A:p.P707P,AT3G09670:AT3G09670.1:exon2:c.G2121A:p.P707P,
	splicing	AT3G10310(AT3G10310.1:exon5:c.598+1G>A)	3	3191031	7	0	G	151	AA	homo	18	AA	18	7	0	0	0	NA	NA
	upstream	AT3G10410,AT3G10415,AT3G10420	3	3238882	10	0	G	187	AA	homo	27	AA	27	10	0	0	0	NA	NA
	intronic	AT3G10700	3	3348076	9	0	G	171	AA	homo	24	AA	24	9	0	0	0	NA	NA
	upstream;downstream	AT3G10890;AT3G10900	3	3409867	16	0	G	256	AA	homo	45	AA	45	16	0	0	0	NA	NA
	upstream;downstream	AT3G10900;AT3G10910,AT3G10912	3	3412793	5	1	G	127	AA	homo	12	AA	12	5	0	0	0	NA	NA
	exonic	AT3G11070	3	3469433	12	2	G	216	AA	homo	33	AA	33	12	0	0	0	nonsynonymous SNV	AT3G11070:AT3G11070.1:exon3:c.G1282A:p.A428T,
	intronic	AT3G11120	3	3481155	17	0	G	285	AA	homo	48	AA	48	17	0	0	0	NA	NA
	upstream	AT3G11340	3	3556654	14	1	G	225	AA	homo	37	AA	37	14	0	0	0	NA	NA
	exonic	AT3G11400	3	3580303	12	0	G	212	AA	homo	33	AA	33	12	0	0	0	synonymous SNV	AT3G11400:AT3G11400.1:exon2:c.G822A:p.L274L,AT3G11400:AT3G11400.2:exon4:c.G903A:p.L301L,
	upstream	AT3G11650	3	3677278	19	0	G	304	AA	homo	54	AA	54	19	0	0	0	NA	NA
	intronic	AT3G12100	3	3855304	10	0	G	187	AA	homo	27	AA	27	10	0	0	0	NA	NA
	exonic	AT3G12460	3	3955133	9	0	G	179	AA	homo	24	AA	24	9	0	0	0	synonymous SNV	AT3G12460:AT3G12460.1:exon1:c.C291T:p.S97S,
	exonic	AT3G12730	3	4048240	10	1	G	165	AA	homo	23	AA	23	10	0	0	0	synonymous SNV	AT3G12730:AT3G12730.1:exon1:c.C117T:p.A39A,
	upstream	AT3G12870,AT3G12880	3	4095224	19	0	G	232	AA	homo	12	AA	12	18	0	1	0	NA	NA
	exonic	AT3G13010	3	4164483	17	1	G	278	AA	homo	48	AA	48	17	0	0	0	nonsynonymous SNV	AT3G13010:AT3G13010.1:exon1:c.C251T:p.A84V,
	ncRNA_exonic	AT3G13250	3	4280629	11	0	G	204	AA	homo	30	AA	30	11	0	0	0	NA	NA
	intergenic	AT3G13277(dist=1393),AT3G13280(dist=2339)	3	4292988	15	2	G	237	AA	homo	42	AA	42	15	0	0	0	NA	NA
	exonic	AT3G13570	3	4431535	10	0	G	188	AA	homo	27	AA	27	10	0	0	0	nonsynonymous SNV	AT3G13570:AT3G13570.1:exon2:c.C68T:p.P23L,
	exonic	AT3G13782	3	4527447	22	2	G	336	AA	homo	63	AA	63	22	0	0	0	synonymous SNV	AT3G13782:AT3G13782.1:exon5:c.G336A:p.E112E,
	UTR3	AT3G14075	3	4663800	11	1	G	211	AA	homo	30	AA	30	11	0	0	0	NA	NA
	exonic;splicing	AT3G14290;AT3G14290	3	4764510	8	0	G	150	AA	homo	21	AA	21	8	0	0	0	synonymous SNV	AT3G14290:AT3G14290.1:exon3:c.G15A:p.R5R,
	exonic	AT3G14570	3	4894469	17	0	G	284	AA	homo	48	AA	48	17	0	0	0	nonsynonymous SNV	AT3G14570:AT3G14570.1:exon9:c.G1057A:p.A353T,AT3G14570:AT3G14570.2:exon9:c.G1057A:p.A353T,
	intronic	AT3G14770	3	4958724	17	0	G	255	AA	homo	48	AA	48	17	0	0	0	NA	NA
	exonic	AT3G14910	3	5016010	16	0	G	275	AA	homo	45	AA	45	16	0	0	0	nonsynonymous SNV	AT3G14910:AT3G14910.1:exon2:c.G383A:p.R128Q,
	ncRNA_exonic	AT3G15310	3	5153397	3	0	G	46	AA	homo	7	AA	7	3	0	0	0	NA	NA
	exonic	AT3G15540	3	5264145	10	0	G	193	AA	homo	27	AA	27	10	0	0	0	nonsynonymous SNV	AT3G15540:AT3G15540.1:exon1:c.G46A:p.G16R,
	exonic	AT3G15880	3	5367804	10	0	G	192	AA	homo	27	AA	27	10	0	0	0	nonsynonymous SNV	AT3G15880:AT3G15880.1:exon15:c.C1670T:p.S557L,AT3G15880:AT3G15880.2:exon15:c.C1670T:p.S557L,AT3G15880:AT3G15880.3:exon15:c.C1640T:p.S547L,
	exonic	AT3G15880	3	5368899	14	1	G	237	AA	homo	39	AA	39	14	0	0	0	nonsynonymous SNV	AT3G15880:AT3G15880.1:exon12:c.C1316T:p.S439F,AT3G15880:AT3G15880.2:exon12:c.C1316T:p.S439F,AT3G15880:AT3G15880.3:exon12:c.C1316T:p.S439F,
	intronic	AT3G15950	3	5399021	15	0	G	260	AA	homo	42	AA	42	15	0	0	0	NA	NA
	exonic	AT3G15980	3	5414634	16	1	G	273	AA	homo	45	AA	45	16	0	0	0	synonymous SNV	AT3G15980:AT3G15980.5:exon14:c.C1500T:p.I500I,AT3G15980:AT3G15980.4:exon14:c.C1464T:p.I488I,AT3G15980:AT3G15980.3:exon14:c.C1464T:p.I488I,AT3G15980:AT3G15980.2:exon14:c.C1464T:p.I488I,AT3G15980:AT3G15980.1:exon14:c.C1464T:p.I488I,
	intergenic	AT3G16070(dist=1034),AT3G16080(dist=1468)	3	5453350	6	0	G	135	AA	homo	15	AA	15	6	0	0	0	NA	NA
	exonic	AT3G16150	3	5472169	11	0	G	201	AA	homo	30	AA	30	11	0	0	0	nonsynonymous SNV	AT3G16150:AT3G16150.1:exon2:c.G301A:p.V101M,
	exonic	AT3G16420	3	5580501	6	1	G	143	AA	homo	15	AA	15	6	0	0	0	nonsynonymous SNV	AT3G16420:AT3G16420.1:exon4:c.G724A:p.V242I,AT3G16420:AT3G16420.3:exon4:c.G724A:p.V242I,AT3G16420:AT3G16420.2:exon3:c.G724A:p.V242I,
	intronic	AT3G16520	3	5618944	13	0	G	228	AA	homo	36	AA	36	13	0	0	0	NA	NA
	UTR5	AT3G16785	3	5711199	11	0	G	194	AA	homo	30	AA	30	11	0	0	0	NA	NA
	exonic	AT3G16840	3	5738967	12	0	G	198	AA	homo	31	AA	31	12	0	0	0	synonymous SNV	AT3G16840:AT3G16840.1:exon11:c.C2107T:p.L703L,
	exonic	AT3G16857	3	5757195	11	1	G	193	AA	homo	30	AA	30	11	0	0	0	nonsynonymous SNV	AT3G16857:AT3G16857.2:exon3:c.G503A:p.S168N,AT3G16857:AT3G16857.1:exon3:c.G503A:p.S168N,
	exonic	AT3G17270	3	5902836	13	0	G	227	AA	homo	36	AA	36	13	0	0	0	synonymous SNV	AT3G17270:AT3G17270.1:exon1:c.C48T:p.L16L,
	exonic	AT3G17350	3	5934216	11	0	G	204	AA	homo	30	AA	30	11	0	0	0	nonsynonymous SNV	AT3G17350:AT3G17350.1:exon1:c.G106A:p.G36S,
	upstream	AT3G17830	3	6101081	11	1	G	206	AA	homo	30	AA	30	11	0	0	0	NA	NA
	exonic	AT3G18110	3	6208428	9	0	G	181	AA	homo	24	AA	24	9	0	0	0	synonymous SNV	AT3G18110:AT3G18110.1:exon1:c.C1264T:p.L422L,
	exonic	AT3G18130	3	6211769	12	0	G	214	AA	homo	33	AA	33	12	0	0	0	synonymous SNV	AT3G18130:AT3G18130.1:exon1:c.C603T:p.V201V,
	exonic	AT3G18190	3	6233311	6	0	G	139	AA	homo	15	AA	15	6	0	0	0	synonymous SNV	AT3G18190:AT3G18190.1:exon1:c.G1086A:p.E362E,
	exonic	AT3G18290	3	6278894	12	0	G	219	AA	homo	33	AA	33	12	0	0	0	nonsynonymous SNV	AT3G18290:AT3G18290.1:exon9:c.G2972A:p.G991E,
	exonic	AT3G18470	3	6335479	8	1	G	164	AA	homo	21	AA	21	8	0	0	0	nonsynonymous SNV	AT3G18470:AT3G18470.1:exon2:c.C110T:p.S37F,
	splicing	AT3G18500(AT3G18500.3:exon9:c.901-1G>A,AT3G18500.2:exon9:c.901-1G>A,AT3G18500.1:exon8:c.835-1G>A)	3	6354498	17	0	G	280	AA	homo	48	AA	48	17	0	0	0	NA	NA
	intronic	AT3G18620	3	6409158	13	0	G	232	AA	homo	36	AA	36	13	0	0	0	NA	NA
	upstream	AT3G18710	3	6436468	13	2	G	234	AA	homo	36	AA	36	13	0	0	0	NA	NA
	downstream	AT3G18820	3	6486676	5	0	G	78	AA	homo	12	AA	12	5	0	0	0	NA	NA
	upstream;downstream	AT3G18900;AT3G18895	3	6516665	10	0	G	179	AA	homo	27	AA	27	10	0	0	0	NA	NA
	exonic	AT3G18930	3	6525154	13	0	G	214	AA	homo	36	AA	36	13	0	0	0	synonymous SNV	AT3G18930:AT3G18930.1:exon1:c.C192T:p.R64R,AT3G18930:AT3G18930.2:exon1:c.C192T:p.R64R,
	exonic	AT3G18970	3	6544747	11	0	G	206	AA	homo	30	AA	30	11	0	0	0	nonsynonymous SNV	AT3G18970:AT3G18970.1:exon1:c.C371T:p.S124L,
	exonic	AT3G19050	3	6583427	6	0	G	143	AA	homo	15	AA	15	6	0	0	0	nonsynonymous SNV	AT3G19050:AT3G19050.1:exon22:c.G3235A:p.D1079N,
	intronic	AT3G19210	3	6655233	11	0	G	196	AA	homo	30	AA	30	11	0	0	0	NA	NA
	exonic	AT3G19230	3	6661243	11	1	G	210	AA	homo	30	AA	30	11	0	0	0	synonymous SNV	AT3G19230:AT3G19230.1:exon8:c.C1494T:p.I498I,
	downstream	AT3G19280	3	6680972	14	0	G	237	AA	homo	39	AA	39	14	0	0	0	NA	NA
	exonic	AT3G19650	3	6823992	11	0	G	209	AA	homo	30	AA	30	11	0	0	0	nonsynonymous SNV	AT3G19650:AT3G19650.1:exon2:c.G136A:p.D46N,
	exonic	AT3G19700	3	6846485	14	0	G	237	AA	homo	39	AA	39	14	0	0	0	synonymous SNV	AT3G19700:AT3G19700.1:exon2:c.G2670A:p.K890K,
	exonic	AT3G19740	3	6858548	12	0	G	217	AA	homo	33	AA	33	12	0	0	0	nonsynonymous SNV	AT3G19740:AT3G19740.1:exon13:c.C1765T:p.R589W,
	exonic	AT3G19780	3	6870774	9	0	G	176	AA	homo	24	AA	24	9	0	0	0	nonsynonymous SNV	AT3G19780:AT3G19780.2:exon2:c.G406A:p.E136K,AT3G19780:AT3G19780.1:exon2:c.G406A:p.E136K,
	intronic	AT3G19910	3	6927909	4	0	G	81	AA	homo	9	AA	9	4	0	0	0	NA	NA
	exonic	AT3G20280	3	7073030	17	0	G	277	AA	homo	48	AA	48	17	0	0	0	nonsynonymous SNV	AT3G20280:AT3G20280.2:exon4:c.G139A:p.A47T,AT3G20280:AT3G20280.1:exon4:c.G922A:p.A308T,
	UTR3	AT3G20310	3	7085609	10	0	G	202	AA	homo	27	AA	27	10	0	0	0	NA	NA
	intronic	AT3G20475	3	7148927	15	1	G	253	AA	homo	42	AA	42	15	0	0	0	NA	NA
	exonic	AT3G20640	3	7212707	16	0	G	261	AA	homo	45	AA	45	16	0	0	0	stopgain SNV	AT3G20640:AT3G20640.1:exon2:c.C397T:p.Q133X,
	exonic	AT3G20720	3	7244871	12	0	G	223	AA	homo	33	AA	33	12	0	0	0	nonsynonymous SNV	AT3G20720:AT3G20720.1:exon16:c.G2209A:p.D737N,AT3G20720:AT3G20720.2:exon16:c.G2260A:p.D754N,
	exonic	AT3G21090	3	7394202	19	0	C	295	TT	homo	54	TT	54	0	0	0	19	nonsynonymous SNV	AT3G21090:AT3G21090.1:exon2:c.G280A:p.G94S,
	intronic	AT3G21100	3	7400020	9	0	G	183	AA	homo	24	AA	24	9	0	0	0	NA	NA
	intronic	AT3G21110	3	7403552	9	0	G	186	AA	homo	24	AA	24	9	0	0	0	NA	NA
	exonic	AT3G21140	3	7411486	11	0	G	197	AA	homo	30	AA	30	11	0	0	0	nonsynonymous SNV	AT3G21140:AT3G21140.1:exon2:c.C383T:p.S128F,
	intergenic	AT3G21260(dist=3166),AT3G21270(dist=5728)	3	7468951	12	0	G	213	AA	homo	33	AA	33	12	0	0	0	NA	NA
	downstream	AT3G21280	3	7477132	8	0	G	172	AA	homo	21	AA	21	8	0	0	0	NA	NA
	exonic	AT3G21300	3	7496105	20	0	G	314	AA	homo	57	AA	57	20	0	0	0	synonymous SNV	AT3G21300:AT3G21300.1:exon1:c.C153T:p.D51D,
	exonic	AT3G22120	3	7795363	9	0	C	163	TT	homo	24	TT	24	0	0	0	9	nonsynonymous SNV	AT3G22120:AT3G22120.1:exon1:c.G925A:p.D309N,
	intergenic	AT3G22142(dist=1248),AT3G22150(dist=3650)	3	7809294	18	0	G	278	AA	homo	49	AA	49	18	0	0	0	NA	NA
	intergenic	AT3G22160(dist=1597),AT3G22170(dist=1436)	3	7820582	11	0	G	200	CC	homo	30	CC	30	0	11	0	0	NA	NA
	downstream	AT3G22760,AT3G22770	3	8047640	16	1	G	268	AA	homo	45	AA	45	16	0	0	0	NA	NA
	intronic	AT3G22950	3	8136934	15	0	G	261	AA	homo	42	AA	42	15	0	0	0	NA	NA
	exonic	AT3G22960	3	8141512	12	0	G	181	AA	homo	31	AA	31	12	0	0	0	nonsynonymous SNV	AT3G22960:AT3G22960.1:exon6:c.G1532A:p.S511N,
	intronic	AT3G23070	3	8204460	16	0	G	251	AA	homo	42	AA	42	15	1	0	0	NA	NA
	intergenic	AT3G23130(dist=1910),AT3G23140(dist=5297)	3	8245282	10	5	G	198	AA	homo	27	AA	27	10	0	0	0	NA	NA
	exonic	AT3G23150	3	8256245	10	1	G	179	AA	homo	27	AA	27	10	0	0	0	nonsynonymous SNV	AT3G23150:AT3G23150.1:exon2:c.G1090A:p.A364T,
	exonic	AT3G23300	3	8334676	16	0	G	255	AA	homo	43	AA	43	16	0	0	0	nonsynonymous SNV	AT3G23300:AT3G23300.1:exon5:c.G914A:p.G305D,
	intergenic	AT3G23370(dist=4603),AT3G23380(dist=8479)	3	8365468	14	0	G	239	AA	homo	39	AA	39	14	0	0	0	NA	NA
	exonic	AT3G23430	3	8389286	13	0	G	221	AA	homo	36	AA	36	13	0	0	0	nonsynonymous SNV	AT3G23430:AT3G23430.1:exon9:c.C1405T:p.R469C,
	UTR3	AT3G23490	3	8423229	16	0	G	253	AA	homo	45	AA	45	16	0	0	0	NA	NA
	exonic	AT3G23685	3	8527473	8	0	G	168	AA	homo	21	AA	21	8	0	0	0	nonsynonymous SNV	AT3G23685:AT3G23685.1:exon1:c.G235A:p.E79K,
	exonic	AT3G23740	3	8554630	15	0	G	252	AA	homo	42	AA	42	15	0	0	0	nonsynonymous SNV	AT3G23740:AT3G23740.1:exon1:c.C101T:p.A34V,
	exonic	AT3G23990	3	8672240	11	1	G	198	AA	homo	30	AA	30	11	0	0	0	nonsynonymous SNV	AT3G23990:AT3G23990.1:exon16:c.G1696A:p.G566R,
	intergenic	AT3G24120(dist=1460),AT3G24130(dist=1888)	3	8709775	5	3	G	119	AA	homo	12	AA	12	5	0	0	0	NA	NA
	intergenic	AT3G24310(dist=3501),AT3G24315(dist=4590)	3	8815865	10	0	C	190	TT	homo	27	TT	27	0	0	0	10	NA	NA
	downstream	AT3G24315	3	8819901	16	0	G	260	AA	homo	45	AA	45	16	0	0	0	NA	NA
	upstream;downstream	AT3G24370;AT3G24380	3	8849559	3	0	G	62	AA	homo	7	AA	7	3	0	0	0	NA	NA
	ncRNA_exonic	AT3G24400	3	8860270	10	0	G	198	AA	homo	27	AA	27	10	0	0	0	NA	NA
	intronic	AT3G24495	3	8914219	8	0	G	157	AA	homo	21	AA	21	8	0	0	0	NA	NA
	intronic	AT3G24880	3	9091213	10	0	G	190	AA	homo	27	AA	27	10	0	0	0	NA	NA
	exonic	AT3G24982	3	9107449	3	0	G	65	AA	homo	7	AA	7	3	0	0	0	stopgain SNV	AT3G24982:AT3G24982.1:exon1:c.C1489T:p.Q497X,
	exonic	AT3G25013	3	9114850	9	0	G	174	AA	homo	24	AA	24	9	0	0	0	nonsynonymous SNV	AT3G25013:AT3G25013.1:exon4:c.G26A:p.R9H,
	exonic	AT3G25040	3	9125298	12	0	G	210	AA	homo	33	AA	33	12	0	0	0	nonsynonymous SNV	AT3G25040:AT3G25040.1:exon3:c.G385A:p.E129K,
	upstream	AT3G25160	3	9162161	3	0	G	78	AA	homo	7	AA	7	3	0	0	0	NA	NA
	UTR3	AT3G25180	3	9167393	15	0	G	252	AA	homo	42	AA	42	15	0	0	0	NA	NA
	upstream	AT3G25190	3	9173638	11	0	G	182	AA	homo	30	AA	30	11	0	0	0	NA	NA
	exonic	AT3G25210	3	9180500	17	1	G	266	AA	homo	48	AA	48	17	0	0	0	synonymous SNV	AT3G25210:AT3G25210.1:exon1:c.G153A:p.R51R,
	intronic	AT3G25230	3	9189246	15	0	G	258	AA	homo	42	AA	42	15	0	0	0	NA	NA
	exonic	AT3G25240	3	9193231	14	0	G	232	AA	homo	39	AA	39	14	0	0	0	nonsynonymous SNV	AT3G25240:AT3G25240.1:exon1:c.G692A:p.R231K,
	upstream	AT3G25410	3	9216588	14	0	G	232	AA	homo	39	AA	39	14	0	0	0	NA	NA
	intergenic	AT3G25700(dist=4402),AT3G25710(dist=4654)	3	9364865	12	1	G	225	AA	homo	33	AA	33	12	0	0	0	NA	NA
	exonic	AT3G25790	3	9413251	14	0	G	243	AA	homo	39	AA	39	14	0	0	0	nonsynonymous SNV	AT3G25790:AT3G25790.1:exon1:c.G56A:p.C19Y,
	exonic	AT3G25805	3	9426591	14	0	G	241	AA	homo	39	AA	39	14	0	0	0	synonymous SNV	AT3G25805:AT3G25805.1:exon5:c.C771T:p.F257F,
	intronic	AT3G25840	3	9455382	14	0	G	241	AA	homo	39	AA	39	14	0	0	0	NA	NA
	exonic	AT3G25850	3	9458924	15	0	G	258	AA	homo	42	AA	42	15	0	0	0	nonsynonymous SNV	AT3G25850:AT3G25850.1:exon1:c.C31T:p.H11Y,
	splicing	AT3G26100	3	9540452	13	0	G	237	AA	homo	36	AA	36	13	0	0	0	NA	NA
	downstream	AT3G26147	3	9564336	12	0	G	217	AA	homo	33	AA	33	12	0	0	0	NA	NA
	exonic	AT3G26500	3	9709034	14	0	G	230	AA	homo	39	AA	39	14	0	0	0	nonsynonymous SNV	AT3G26500:AT3G26500.1:exon2:c.C661T:p.L221F,
	intronic	AT3G26590	3	9762602	12	1	G	217	AA	homo	33	AA	33	12	0	0	0	NA	NA
	downstream	AT3G26605	3	9773968	11	1	G	206	AA	homo	30	AA	30	11	0	0	0	NA	NA
	exonic	AT3G26630	3	9792748	15	0	G	251	AA	homo	42	AA	42	15	0	0	0	synonymous SNV	AT3G26630:AT3G26630.1:exon1:c.C192T:p.S64S,
	exonic	AT3G26760	3	9843974	14	0	G	229	AA	homo	39	AA	39	14	0	0	0	nonsynonymous SNV	AT3G26760:AT3G26760.1:exon3:c.G133A:p.G45S,
	exonic	AT3G26922	3	9922865	10	0	G	187	AA	homo	27	AA	27	10	0	0	0	nonsynonymous SNV	AT3G26922:AT3G26922.1:exon1:c.G8A:p.R3Q,
	UTR3	AT3G26932	3	9930444	15	0	G	257	AA	homo	42	AA	42	15	0	0	0	NA	NA
	downstream	AT3G27220	3	10051542	12	0	G	222	AA	homo	33	AA	33	12	0	0	0	NA	NA
	intronic	AT3G27310	3	10087847	7	1	G	161	AA	homo	18	AA	18	7	0	0	0	NA	NA
	UTR3	AT3G27560	3	10210483	14	0	G	247	AA	homo	39	AA	39	14	0	0	0	NA	NA
	UTR5	AT3G27700	3	10261738	13	0	G	222	AA	homo	36	AA	36	13	0	0	0	NA	NA
	exonic	AT3G27730	3	10275283	7	0	G	151	AA	homo	18	AA	18	7	0	0	0	nonsynonymous SNV	AT3G27730:AT3G27730.1:exon23:c.C2471T:p.P824L,
	intergenic	AT3G27785(dist=4376),AT3G27800(dist=6618)	3	10295310	12	0	G	211	AA	homo	33	AA	33	12	0	0	0	NA	NA
	intergenic	AT3G27999(dist=1195),AT3G28005(dist=1741)	3	10404706	12	0	G	214	AA	homo	33	AA	33	12	0	0	0	NA	NA
	upstream;downstream	AT3G28070;AT3G28060	3	10447302	8	0	G	166	AA	homo	21	AA	21	8	0	0	0	NA	NA
	downstream	AT3G28190,AT3G28193	3	10513761	16	0	G	253	AA	homo	45	AA	45	16	0	0	0	NA	NA
	exonic	AT3G28270	3	10539261	16	0	G	268	AA	homo	45	AA	45	16	0	0	0	synonymous SNV	AT3G28270:AT3G28270.1:exon1:c.G537A:p.R179R,AT3G28270:AT3G28270.2:exon2:c.G537A:p.R179R,
	downstream	AT3G28855	3	10853756	17	1	G	276	AA	homo	48	AA	48	17	0	0	0	NA	NA
	ncRNA_exonic	AT3G28915	3	10919958	10	0	G	196	AA	homo	27	AA	27	10	0	0	0	NA	NA
	intergenic	AT3G29033(dist=1805),AT3G29037(dist=1101)	3	11026694	13	0	G	233	AA	homo	36	AA	36	13	0	0	0	NA	NA
	intergenic	AT3G29050(dist=1540),AT3G29060(dist=2749)	3	11042241	8	0	G	173	AA	homo	21	AA	21	8	0	0	0	NA	NA
	downstream	AT3G29076	3	11055666	2	0	G	35	AA	homo	5	AA	5	2	0	0	0	NA	NA
3g02	exonic	AT3G29080	3	11069722	14	0	G	185	AA	homo	3	AA	3	13	0	1	0	nonsynonymous SNV	AT3G29080:AT3G29080.1:exon2:c.G238A:p.V80I,
	upstream	AT3G29110	3	11086365	14	0	G	245	AA	homo	39	AA	39	14	0	0	0	NA	NA
	intergenic	AT3G29110(dist=8042),AT3G29120(dist=4572)	3	11093933	7	0	G	141	AA	homo	18	AA	18	7	0	0	0	NA	NA
	upstream	AT3G29160	3	11132929	9	0	G	163	AA	homo	22	AA	22	9	0	0	0	NA	NA
	UTR5	AT3G29170	3	11137760	11	0	G	192	AA	homo	30	AA	30	11	0	0	0	NA	NA
	intergenic	AT3G29200(dist=1381),AT3G29205(dist=2849)	3	11167797	5	0	G	119	AA	homo	12	AA	12	5	0	0	0	NA	NA
	upstream	AT3G29300	3	11246447	3	0	G	77	AA	homo	7	AA	7	3	0	0	0	NA	NA
	intronic	AT3G29450	3	11323527	13	0	G	239	AA	homo	36	AA	36	13	0	0	0	NA	NA
	exonic	AT3G29450	3	11323980	7	0	G	153	AA	homo	18	AA	18	7	0	0	0	nonsynonymous SNV	AT3G29450:AT3G29450.1:exon4:c.G967A:p.G323S,
	upstream	AT3G29515	3	11346239	6	0	G	89	AA	homo	15	AA	15	6	0	0	0	NA	NA
	ncRNA_exonic	AT3G29615	3	11420121	3	0	G	52	AA	homo	7	AA	7	3	0	0	0	NA	NA
	upstream	AT3G29630	3	11449072	14	1	G	242	AA	homo	39	AA	39	14	0	0	0	NA	NA
	downstream	AT3G29632	3	11496642	9	0	G	155	AA	homo	24	AA	24	9	0	0	0	NA	NA
	intergenic	AT3G29639(dist=4465),AT3G29640(dist=3832)	3	11484214	9	0	G	171	AA	homo	24	AA	24	9	0	0	0	NA	NA
	intergenic	AT3G29639(dist=6500),AT3G29640(dist=1797)	3	11486249	4	3	A	54	CC	homo	8	CC	8	0	4	0	0	NA	NA
	ncRNA_exonic	AT3G29755	3	11584661	15	0	G	256	AA	homo	42	AA	42	15	0	0	0	NA	NA
	ncRNA_exonic	AT3G29772	3	11620960	10	1	C	198	TT	homo	27	TT	27	0	0	0	10	NA	NA
	intronic	AT3G29970	3	11745705	5	0	G	125	AA	homo	12	AA	12	5	0	0	0	NA	NA
	exonic	AT3G30200	3	11829443	8	0	G	167	AA	homo	21	AA	21	8	0	0	0	stopgain SNV	AT3G30200:AT3G30200.1:exon6:c.C628T:p.Q210X,
	intergenic	AT3G30213(dist=2251),AT3G30214(dist=1288)	3	11859512	15	0	G	252	AA	homo	42	AA	42	15	0	0	0	NA	NA
	ncRNA_exonic	AT3G30218	3	11871172	10	0	G	188	AA	homo	27	AA	27	10	0	0	0	NA	NA
	ncRNA_exonic	AT3G30219	3	11875144	6	0	G	143	AA	homo	15	AA	15	6	0	0	0	NA	NA
	downstream	AT3G30219,AT3G30220	3	11876987	11	1	G	207	AA	homo	30	AA	30	11	0	0	0	NA	NA
	downstream	AT3G30219,AT3G30220,AT3G30222	3	11877782	10	0	G	195	AA	homo	27	AA	27	10	0	0	0	NA	NA
	ncRNA_exonic	AT3G30310	3	11928785	7	1	G	124	AA	homo	18	AA	18	7	0	0	0	NA	NA
	intergenic	AT3G30370(dist=5055),AT3G30380(dist=3292)	3	11970774	11	0	G	196	AA	homo	30	AA	30	11	0	0	0	NA	NA
	downstream	AT3G30416,AT3G30418	3	12050218	6	0	G	118	AA	homo	15	AA	15	6	0	0	0	NA	NA
	ncRNA_exonic	AT3G30420	3	12058848	2	0	G	35	AA	homo	5	AA	5	2	0	0	0	NA	NA
	downstream	AT3G30420	3	12060696	7	0	G	108	AA	homo	18	AA	18	7	0	0	0	NA	NA
	ncRNA_exonic	AT3G30505	3	12120396	5	0	G	103	AA	homo	12	AA	12	5	0	0	0	NA	NA
	ncRNA_exonic	AT3G30590	3	12180834	13	0	G	220	AA	homo	36	AA	36	13	0	0	0	NA	NA
	intergenic	AT3G30590(dist=2012),AT3G30600(dist=2267)	3	12183331	14	0	G	240	AA	homo	39	AA	39	14	0	0	0	NA	NA
	upstream	AT3G30690	3	12246271	2	0	G	29	AA	homo	5	AA	5	2	0	0	0	NA	NA
	intergenic	AT3G30703(dist=1645),AT3G30705(dist=10325)	3	12261294	10	1	G	184	AA	homo	27	AA	27	10	0	0	0	NA	NA
	ncRNA_exonic	AT3G30708	3	12280825	11	0	G	205	AA	homo	30	AA	30	11	0	0	0	NA	NA
	ncRNA_exonic	AT3G30708	3	12281696	13	0	G	222	AA	homo	36	AA	36	13	0	0	0	NA	NA
	ncRNA_exonic	AT3G30711	3	12289933	9	0	G	173	AA	homo	24	AA	24	9	0	0	0	NA	NA
	ncRNA_exonic	AT3G30715	3	12311169	12	0	G	212	AA	homo	33	AA	33	12	0	0	0	NA	NA
	intergenic	AT3G30715(dist=6454),AT3G30716(dist=2238)	3	12317623	7	1	G	135	AA	homo	18	AA	18	7	0	0	0	NA	NA
	intergenic	AT3G30715(dist=7442),AT3G30716(dist=1250)	3	12318611	13	0	G	233	AA	homo	36	AA	36	13	0	0	0	NA	NA
	ncRNA_exonic	AT3G30727	3	12355499	14	0	G	219	AA	homo	37	AA	37	14	0	0	0	NA	NA
	ncRNA_exonic	AT3G30743	3	12374742	15	0	G	255	AA	homo	42	AA	42	15	0	0	0	NA	NA
	downstream	AT3G30744	3	12381539	13	0	G	226	AA	homo	36	AA	36	13	0	0	0	NA	NA
	ncRNA_exonic	AT3G30764	3	12435921	6	0	G	132	AA	homo	15	AA	15	6	0	0	0	NA	NA
	ncRNA_exonic	AT3G30821	3	12527066	12	0	G	224	AA	homo	33	AA	33	12	0	0	0	NA	NA
	ncRNA_exonic	AT3G30830	3	12540502	8	0	G	159	AA	homo	21	AA	21	8	0	0	0	NA	NA
	downstream	AT3G30840	3	12588360	10	0	G	182	AA	homo	27	AA	27	10	0	0	0	NA	NA
	intergenic	AT3G30843(dist=4270),AT3G30846(dist=2131)	3	12612520	16	1	G	235	AA	homo	43	AA	43	16	0	0	0	NA	NA
	intergenic	AT3G30859(dist=4732),AT3G30867(dist=3542)	3	12642627	12	0	G	224	AA	homo	33	AA	33	12	0	0	0	NA	NA
	intergenic	AT3G30859(dist=7153),AT3G30867(dist=1121)	3	12645048	10	0	G	183	AA	homo	27	AA	27	10	0	0	0	NA	NA
	upstream	AT3G30875	3	12655274	6	1	G	129	AA	homo	15	AA	15	6	0	0	0	NA	NA
	ncRNA_exonic	AT3G31470	3	12818583	10	0	G	199	AA	homo	27	AA	27	10	0	0	0	NA	NA
	upstream	AT3G31500	3	12828658	13	0	G	227	AA	homo	34	AA	34	13	0	0	0	NA	NA
	ncRNA_exonic	AT3G31500	3	12829832	6	1	G	122	AA	homo	15	AA	15	6	0	0	0	NA	NA
	intergenic	AT3G31510(dist=1146),AT3G31530(dist=1356)	3	12836793	5	0	G	122	AA	homo	12	AA	12	5	0	0	0	NA	NA
	ncRNA_exonic	AT3G31810	3	12869067	4	1	G	101	AA	homo	10	AA	10	4	0	0	0	NA	NA
	upstream	AT3G31935	3	12932676	16	0	G	265	AA	homo	45	AA	45	16	0	0	0	NA	NA
	intergenic	AT3G31960(dist=1487),AT3G31970(dist=5021)	3	12957470	15	0	G	258	AA	homo	42	AA	42	15	0	0	0	NA	NA
	ncRNA_exonic	AT3G31980	3	12972434	8	0	G	161	AA	homo	21	AA	21	8	0	0	0	NA	NA
	ncRNA_exonic	AT3G32022	3	13003610	4	0	G	65	AA	homo	10	AA	10	4	0	0	0	NA	NA
	ncRNA_exonic	AT3G32028	3	13015881	9	0	G	183	AA	homo	24	AA	24	9	0	0	0	NA	NA
	ncRNA_exonic	AT3G32032	3	13029747	12	0	G	202	AA	homo	31	AA	31	12	0	0	0	NA	NA
	ncRNA_exonic	AT3G32033	3	13019529	9	1	G	178	AA	homo	24	AA	24	9	0	0	0	NA	NA
	downstream	AT3G32035	3	13036512	4	0	G	95	AA	homo	10	AA	10	4	0	0	0	NA	NA
	intergenic	AT3G32118(dist=1979),AT3G32120(dist=1265)	3	13123201	5	0	G	110	AA	homo	12	AA	12	5	0	0	0	NA	NA
	ncRNA_exonic	AT3G32164	3	13150558	15	1	G	241	AA	homo	42	AA	42	15	0	0	0	NA	NA
	intergenic	AT3G32205(dist=11211),AT3G32210(dist=1023)	3	13188452	2	0	G	50	TT	homo	5	TT	5	0	0	0	2	NA	NA
	ncRNA_exonic	AT3G32300	3	13250448	4	0	G	76	AA	homo	8	AA	8	4	0	0	0	NA	NA
	downstream	AT3G32330	3	13277207	13	0	G	220	AA	homo	36	AA	36	13	0	0	0	NA	NA
	ncRNA_exonic	AT3G32360	3	13285891	10	0	G	168	AA	homo	25	AA	25	10	0	0	0	NA	NA
	exonic	AT3G32400	3	13360052	15	1	G	254	AA	homo	42	AA	42	15	0	0	0	synonymous SNV	AT3G32400:AT3G32400.1:exon2:c.C61T:p.L21L,
	downstream	AT3G32445	3	13387168	5	1	G	122	AA	homo	12	AA	12	5	0	0	0	NA	NA
	ncRNA_exonic	AT3G32475	3	13398518	18	0	G	275	AA	homo	51	AA	51	18	0	0	0	NA	NA
	ncRNA_intronic	AT3G32900	3	13460202	5	0	G	121	AA	homo	12	AA	12	5	0	0	0	NA	NA
	ncRNA_exonic	AT3G33010	3	13570128	6	0	G	104	AA	homo	15	AA	15	6	0	0	0	NA	NA
	intergenic	AT3G33055(dist=11679),AT3G33058(dist=6147)	3	13595653	14	2	A	160	GG	homo	3	GG	3	1	0	13	0	NA	NA
	intergenic	AT3G33055(dist=5857),AT3G33058(dist=11969)	3	13589831	20	306	T	185	CC	homo	13	CC	13	0	19	0	1	NA	NA
	intergenic	AT3G33067(dist=4970),AT3G33065(dist=2384)	3	13656280	7	0	G	152	AA	homo	18	AA	18	7	0	0	0	NA	NA
	intergenic	AT3G33069(dist=7680),AT3G33080(dist=3009)	3	13813633	12	0	G	215	AA	homo	33	AA	33	12	0	0	0	NA	NA
	intergenic	AT3G33076(dist=16474),AT3G33069(dist=42250)	3	13760923	2	1	T	30	CC	homo	5	CC	5	0	2	0	0	NA	NA
	intergenic	AT3G33076(dist=24268),AT3G33069(dist=34456)	3	13768717	2	1	A	50	TT	homo	5	TT	5	0	0	0	2	NA	NA
	intergenic	AT3G33076(dist=34097),AT3G33069(dist=24627)	3	13778546	4	0	C	40	TT	homo	6	TT	6	0	0	1	3	NA	NA
	intergenic	AT3G33084(dist=25988),AT3G33076(dist=33573)	3	13706158	2	1	T	29	CC	homo	5	CC	5	0	2	0	0	NA	NA
	intergenic	AT3G33084(dist=29180),AT3G33076(dist=30381)	3	13709350	2	19	A	28	GG	homo	5	GG	5	0	0	2	0	NA	NA
	intergenic	AT3G33084(dist=29182),AT3G33076(dist=30379)	3	13709352	2	19	A	27	GG	homo	5	GG	5	0	0	2	0	NA	NA
	intergenic	AT3G33084(dist=38358),AT3G33076(dist=21203)	3	13718528	2	10	C	20	GG	homo	5	GG	5	0	0	2	0	NA	NA
	intergenic	AT3G33084(dist=52428),AT3G33076(dist=7133)	3	13732598	4	0	T	95	CC	homo	10	CC	10	0	4	0	0	NA	NA
	ncRNA_exonic	AT3G33085	3	13608323	3	1	T	70	AA	homo	7	AA	7	3	0	0	0	NA	NA
	ncRNA_exonic	AT3G33085	3	13608342	4	0	A	87	GG	homo	10	GG	10	0	0	4	0	NA	NA
	intergenic	AT3G33100(dist=5073),AT3G33103(dist=3509)	3	13838142	2	3	C	20	AA	homo	5	AA	5	2	0	0	0	NA	NA
	intergenic	AT3G33100(dist=5591),AT3G33103(dist=2991)	3	13838660	10	17	G	124	AA	homo	27	AA	27	10	0	0	0	NA	NA
	intergenic	AT3G33103(dist=9654),AT3G33106(dist=18991)	3	13852118	4	0	A	47	TT	homo	10	TT	10	0	0	0	4	NA	NA
	intergenic	AT3G33103(dist=9659),AT3G33106(dist=18986)	3	13852123	4	0	G	48	CC	homo	10	CC	10	0	4	0	0	NA	NA
	intergenic	AT3G33103(dist=9889),AT3G33106(dist=18756)	3	13852353	3	0	A	57	TT	homo	7	TT	7	0	0	0	3	NA	NA
	intergenic	AT3G33103(dist=9914),AT3G33106(dist=18731)	3	13852378	3	0	G	41	AA	homo	7	AA	7	3	0	0	0	NA	NA
	ncRNA_exonic	AT3G33115	3	13887228	9	0	G	161	AA	homo	24	AA	24	9	0	0	0	NA	NA
	ncRNA_exonic	AT3G33115	3	13888663	11	0	G	185	AA	homo	28	AA	28	11	0	0	0	NA	NA
	ncRNA_exonic	AT3G33124	3	13908197	3	1	G	56	AA	homo	7	AA	7	3	0	0	0	NA	NA
	intergenic	AT3G33139(dist=1921),AT3G33142(dist=3875)	3	13947083	15	0	G	249	AA	homo	42	AA	42	15	0	0	0	NA	NA
	downstream	AT3G33142,AT3G33145	3	13955289	4	0	G	106	AA	homo	10	AA	10	4	0	0	0	NA	NA
	upstream	AT3G33160	3	13973723	19	1	G	304	AA	homo	54	AA	54	19	0	0	0	NA	NA
	intergenic	AT3G33169(dist=5259),AT3G33172(dist=4661)	3	13992983	9	0	G	177	AA	homo	24	AA	24	9	0	0	0	NA	NA
	ncRNA_exonic	AT3G33178	3	14012530	8	0	G	176	AA	homo	21	AA	21	8	0	0	0	NA	NA
	ncRNA_exonic	AT3G33181	3	14014626	10	0	G	181	AA	homo	27	AA	27	10	0	0	0	NA	NA
	ncRNA_exonic	AT3G33201	3	14126232	8	0	G	113	AA	homo	21	AA	21	8	0	0	0	NA	NA
	ncRNA_exonic	AT3G33215	3	14113194	11	0	G	204	AA	homo	30	AA	30	11	0	0	0	NA	NA
	exonic	AT3G33530	3	14090133	10	0	G	176	AA	homo	27	AA	27	10	0	0	0	nonsynonymous SNV	AT3G33530:AT3G33530.1:exon10:c.G2413A:p.A805T,AT3G33530:AT3G33530.3:exon12:c.G2428A:p.A810T,AT3G33530:AT3G33530.2:exon12:c.G2452A:p.A818T,
	ncRNA_exonic	AT3G33555	3	14069036	10	1	G	182	AA	homo	27	AA	27	10	0	0	0	NA	NA
	intergenic	AT3G41345(dist=11469),AT3G41762(dist=12111)	3	14183630	2	0	C	26	TT	homo	5	TT	5	0	0	0	2	NA	NA
	intergenic	AT3G41345(dist=11479),AT3G41762(dist=12101)	3	14183640	2	0	T	28	GG	homo	5	GG	5	0	0	2	0	NA	NA
	intergenic	AT3G41345(dist=11505),AT3G41762(dist=12075)	3	14183666	2	0	A	38	TT	homo	5	TT	5	0	0	0	2	NA	NA
	intergenic	AT3G41345(dist=11898),AT3G41762(dist=11682)	3	14184059	2	0	T	29	CC	homo	5	CC	5	0	2	0	0	NA	NA
	intergenic	AT3G41345(dist=12229),AT3G41762(dist=11351)	3	14184390	2	1	C	26	TT	homo	5	TT	5	0	0	0	2	NA	NA
	intergenic	AT3G41345(dist=12483),AT3G41762(dist=11097)	3	14184644	2	1	G	25	CC	homo	5	CC	5	0	2	0	0	NA	NA
	intergenic	AT3G41345(dist=1479),AT3G41762(dist=22101)	3	14173640	2	0	C	24	GG	homo	5	GG	5	0	0	2	0	NA	NA
	intergenic	AT3G41345(dist=14958),AT3G41762(dist=8622)	3	14187119	4	14	C	26	GG	homo	6	GG	6	0	1	3	0	NA	NA
	intergenic	AT3G41345(dist=1761),AT3G41762(dist=21819)	3	14173922	2	0	G	29	CC	homo	5	CC	5	0	2	0	0	NA	NA
	intergenic	AT3G41345(dist=22358),AT3G41762(dist=1222)	3	14194519	3	1	C	49	AA	homo	7	AA	7	3	0	0	0	NA	NA
	intergenic	AT3G41979(dist=5971),AT3G42047(dist=21792)	3	14205887	3	0	G	36	AA	homo	7	AA	7	3	0	0	0	NA	NA
	intronic	AT3G42060	3	14254037	11	0	G	201	AA	homo	30	AA	30	11	0	0	0	NA	NA
	ncRNA_exonic	AT3G42086	3	14268487	2	0	C	47	AA	homo	5	AA	5	2	0	0	0	NA	NA
	upstream	AT3G42110	3	14284872	14	0	G	236	AA	homo	39	AA	39	14	0	0	0	NA	NA
	exonic	AT3G42170	3	14322897	12	0	G	218	AA	homo	33	AA	33	12	0	0	0	nonsynonymous SNV	AT3G42170:AT3G42170.1:exon2:c.G1060A:p.D354N,
	ncRNA_intronic	AT3G42190	3	14366221	13	0	G	229	AA	homo	36	AA	36	13	0	0	0	NA	NA
	downstream	AT3G42255	3	14419986	13	1	G	229	AA	homo	36	AA	36	13	0	0	0	NA	NA
	ncRNA_exonic	AT3G42256	3	14428281	8	0	G	144	AA	homo	21	AA	21	8	0	0	0	NA	NA
	intergenic	AT3G42290(dist=1592),AT3G42300(dist=1472)	3	14452860	7	0	G	131	AA	homo	18	AA	18	7	0	0	0	NA	NA
	intronic	AT3G42310	3	14460928	9	0	G	186	AA	homo	24	AA	24	9	0	0	0	NA	NA
	upstream;downstream	AT3G42386;AT3G42385	3	14509912	15	0	G	221	AA	homo	42	AA	42	15	0	0	0	NA	NA
	intergenic	AT3G42420(dist=2384),AT3G42430(dist=7377)	3	14536003	10	0	G	194	AA	homo	27	AA	27	10	0	0	0	NA	NA
	ncRNA_exonic	AT3G42433	3	14560192	5	1	G	100	AA	homo	12	AA	12	5	0	0	0	NA	NA
	ncRNA_exonic	AT3G42545	3	14659566	23	0	G	349	AA	homo	66	AA	66	23	0	0	0	NA	NA
	upstream	AT3G42565	3	14684233	16	0	G	264	AA	homo	45	AA	45	16	0	0	0	NA	NA
	ncRNA_intronic	AT3G42580	3	14692787	13	0	G	222	AA	homo	36	AA	36	13	0	0	0	NA	NA
	ncRNA_exonic	AT3G42600	3	14698023	10	0	G	169	AA	homo	25	AA	25	10	0	0	0	NA	NA
	intergenic	AT3G42622(dist=2084),AT3G42624(dist=1367)	3	14711382	14	0	G	246	AA	homo	39	AA	39	14	0	0	0	NA	NA
	ncRNA_exonic	AT3G42658	3	14750273	15	1	G	251	AA	homo	42	AA	42	15	0	0	0	NA	NA
	ncRNA_exonic	AT3G42720	3	14829903	11	0	G	191	AA	homo	30	AA	30	11	0	0	0	NA	NA
	ncRNA_exonic	AT3G42722	3	14837954	19	0	G	303	AA	homo	54	AA	54	19	0	0	0	NA	NA
	exonic	AT3G42723	3	14839129	10	0	G	202	AA	homo	27	AA	27	10	0	0	0	nonsynonymous SNV	AT3G42723:AT3G42723.1:exon4:c.C1720T:p.L574F,
	intergenic	AT3G42727(dist=2263),AT3G42717(dist=4514)	3	14810604	17	0	G	279	AA	homo	48	AA	48	17	0	0	0	NA	NA
	ncRNA_exonic	AT3G42730	3	14847376	10	0	G	181	AA	homo	27	AA	27	10	0	0	0	NA	NA
	ncRNA_exonic	AT3G42783	3	14872799	14	0	G	222	AA	homo	37	AA	37	14	0	0	0	NA	NA
	ncRNA_exonic	AT3G42806	3	14916037	11	0	G	188	AA	homo	28	AA	28	11	0	0	0	NA	NA
	ncRNA_exonic	AT3G42837	3	14937062	8	1	C	144	TT	homo	21	TT	21	0	0	0	8	NA	NA
	upstream	AT3G42910	3	14978369	11	0	G	213	AA	homo	30	AA	30	11	0	0	0	NA	NA
	ncRNA_exonic	AT3G42916	3	14984894	7	0	G	147	AA	homo	18	AA	18	7	0	0	0	NA	NA
	ncRNA_exonic	AT3G43070	3	15069373	2	0	G	44	AA	homo	5	AA	5	2	0	0	0	NA	NA
	ncRNA_exonic	AT3G43070	3	15069568	8	1	G	105	AA	homo	21	AA	21	8	0	0	0	NA	NA
	ncRNA_exonic	AT3G43070	3	15070827	6	0	G	128	AA	homo	15	AA	15	6	0	0	0	NA	NA
	ncRNA_exonic	AT3G43144	3	15128013	17	2	G	280	AA	homo	48	AA	48	17	0	0	0	NA	NA
	exonic	AT3G43160	3	15168030	11	1	G	187	AA	homo	30	AA	30	11	0	0	0	nonsynonymous SNV	AT3G43160:AT3G43160.1:exon5:c.G761A:p.G254D,
	downstream	AT3G43230,AT3G43240	3	15209914	15	0	G	250	AA	homo	42	AA	42	15	0	0	0	NA	NA
	ncRNA_exonic	AT3G43302	3	15249456	6	0	G	129	AA	homo	15	AA	15	6	0	0	0	NA	NA
	intergenic	AT3G43350(dist=7137),AT3G43352(dist=1420)	3	15297945	19	0	G	301	AA	homo	54	AA	54	19	0	0	0	NA	NA
	downstream	AT3G43355	3	15301371	2	1	T	53	CC	homo	5	CC	5	0	2	0	0	NA	NA
	ncRNA_exonic	AT3G43357	3	15307807	7	0	G	134	AA	homo	18	AA	18	7	0	0	0	NA	NA
	upstream	AT3G43526	3	15422162	9	0	G	186	AA	homo	24	AA	24	9	0	0	0	NA	NA
	ncRNA_exonic	AT3G43566	3	15464093	11	0	G	196	AA	homo	28	AA	28	11	0	0	0	NA	NA
	ncRNA_exonic	AT3G43573	3	15490540	14	0	G	234	AA	homo	39	AA	39	14	0	0	0	NA	NA
	intronic	AT3G43682	3	15585047	6	0	G	138	AA	homo	15	AA	15	6	0	0	0	NA	NA
	intergenic	AT3G43715(dist=5223),AT3G43720(dist=2557)	3	15612829	4	1	G	90	AA	homo	10	AA	10	4	0	0	0	NA	NA
	ncRNA_exonic	AT3G43820	3	15669157	6	0	G	92	AA	homo	15	AA	15	6	0	0	0	NA	NA
	intergenic	AT3G43860(dist=1340),AT3G43862(dist=3767)	3	15711129	18	0	G	294	AA	homo	51	AA	51	18	0	0	0	NA	NA
	intergenic	AT3G43860(dist=2066),AT3G43862(dist=3041)	3	15711855	2	0	G	38	AA	homo	5	AA	5	2	0	0	0	NA	NA
	upstream;downstream	AT3G43864;AT3G43867	3	15721124	3	0	A	43	CC	homo	7	CC	7	0	3	0	0	NA	NA
	exonic	AT3G44050	3	15819377	8	0	G	166	AA	homo	21	AA	21	8	0	0	0	synonymous SNV	AT3G44050:AT3G44050.1:exon2:c.G387A:p.G129G,
	ncRNA_exonic	AT3G44215	3	15919830	15	0	G	256	AA	homo	42	AA	42	15	0	0	0	NA	NA
	ncRNA_exonic	AT3G44215	3	15923109	12	0	G	221	AA	homo	33	AA	33	12	0	0	0	NA	NA
	upstream	AT3G44240	3	15939785	6	0	G	120	AA	homo	15	AA	15	6	0	0	0	NA	NA
	exonic	AT3G44330	3	16008892	12	1	G	225	AA	homo	33	AA	33	12	0	0	0	nonsynonymous SNV	AT3G44330:AT3G44330.1:exon7:c.G994A:p.D332N,
	exonic	AT3G44540	3	16125837	12	0	G	218	AA	homo	33	AA	33	12	0	0	0	nonsynonymous SNV	AT3G44540:AT3G44540.2:exon5:c.G523A:p.E175K,AT3G44540:AT3G44540.1:exon5:c.G523A:p.E175K,
	downstream	AT3G44540	3	16128487	11	1	G	200	AA	homo	30	AA	30	11	0	0	0	NA	NA
	exonic	AT3G44570	3	16159305	7	0	G	154	AA	homo	18	AA	18	7	0	0	0	synonymous SNV	AT3G44570:AT3G44570.1:exon2:c.G165A:p.E55E,
3g03	exonic	AT3G44630	3	16197858	9	0	G	169	AA	homo	24	AA	24	9	0	0	0	nonsynonymous SNV	AT3G44630:AT3G44630.1:exon4:c.G1354A:p.D452N,AT3G44630:AT3G44630.3:exon4:c.G1354A:p.D452N,AT3G44630:AT3G44630.2:exon4:c.G1354A:p.D452N,
	ncRNA_exonic	AT3G44705	3	16246727	11	0	G	193	AA	homo	30	AA	30	11	0	0	0	NA	NA
	intronic	AT3G44830	3	16369582	12	0	G	223	AA	homo	33	AA	33	12	0	0	0	NA	NA
	intergenic	AT3G44970(dist=2393),AT3G44980(dist=3782)	3	16437241	8	1	G	152	AA	homo	21	AA	21	8	0	0	0	NA	NA
	exonic	AT3G45240	3	16572639	14	0	C	241	TT	homo	39	TT	39	0	0	0	14	synonymous SNV	AT3G45240:AT3G45240.3:exon3:c.G264A:p.K88K,AT3G45240:AT3G45240.1:exon2:c.G264A:p.K88K,AT3G45240:AT3G45240.2:exon3:c.G264A:p.K88K,
	downstream	AT3G45250	3	16584712	10	0	C	185	TT	homo	25	TT	25	0	0	0	10	NA	NA
	upstream	AT3G45280	3	16613411	10	0	C	179	TT	homo	27	TT	27	0	0	0	10	NA	NA
	intronic	AT3G46270	3	17001734	12	0	G	200	AA	homo	33	AA	33	12	0	0	0	NA	NA
	exonic	AT3G49830	3	18483784	5	0	G	95	AA	homo	12	AA	12	5	0	0	0	synonymous SNV	AT3G49830:AT3G49830.1:exon2:c.G1266A:p.Q422Q,
	intronic	AT3G53540	3	19847784	6	0	C	144	TT	homo	15	TT	15	0	0	0	6	NA	NA
	downstream	AT3G60660,AT3G60670	3	22424417	11	1	G	210	AA	homo	30	AA	30	11	0	0	0	NA	NA
	exonic	AT3G60750	3	22454479	9	0	G	179	AA	homo	24	AA	24	9	0	0	0	nonsynonymous SNV	AT3G60750:AT3G60750.2:exon1:c.G476A:p.S159N,AT3G60750:AT3G60750.1:exon1:c.G476A:p.S159N,
	upstream;downstream	AT3G60790;AT3G60780	3	22464127	11	0	G	205	AA	homo	30	AA	30	11	0	0	0	NA	NA
	exonic	AT3G61080	3	22607236	10	0	G	192	AA	homo	27	AA	27	10	0	0	0	nonsynonymous SNV	AT3G61080:AT3G61080.1:exon1:c.G85A:p.A29T,
	intronic	AT3G61710	3	22839987	12	1	G	214	AA	homo	33	AA	33	12	0	0	0	NA	NA
	exonic	AT3G61720	3	22843354	10	2	G	165	AA	homo	27	AA	27	10	0	0	0	nonsynonymous SNV	AT3G61720:AT3G61720.1:exon1:c.C2045T:p.P682L,
	downstream	AT3G61920	3	22932324	9	0	G	178	AA	homo	24	AA	24	9	0	0	0	NA	NA
	intronic	AT4G00210	4	86114	9	0	G	175	AA	homo	24	AA	24	9	0	0	0	NA	NA
	intronic	AT4G01037	4	453091	11	0	G	206	AA	homo	30	AA	30	11	0	0	0	NA	NA
	exonic	AT4G01260	4	528985	14	0	G	235	AA	homo	39	AA	39	14	0	0	0	nonsynonymous SNV	AT4G01260:AT4G01260.1:exon1:c.C563T:p.S188L,
	exonic	AT4G01290	4	538356	11	0	G	200	AA	homo	30	AA	30	11	0	0	0	nonsynonymous SNV	AT4G01290:AT4G01290.1:exon10:c.C2833T:p.H945Y,AT4G01290:AT4G01290.2:exon10:c.C2830T:p.H944Y,
	UTR5	AT4G01360	4	564961	18	1	G	290	AA	homo	51	AA	51	18	0	0	0	NA	NA
	exonic	AT4G01400	4	574657	13	0	G	236	AA	homo	36	AA	36	13	0	0	0	nonsynonymous SNV	AT4G01400:AT4G01400.2:exon1:c.C992T:p.P331L,AT4G01400:AT4G01400.1:exon3:c.C2108T:p.P703L,
	upstream	AT4G01520	4	659516	2	0	T	36	CC	homo	5	CC	5	0	2	0	0	NA	NA
	exonic	AT4G01560	4	678411	12	0	G	225	AA	homo	33	AA	33	12	0	0	0	synonymous SNV	AT4G01560:AT4G01560.1:exon4:c.C486T:p.T162T,
	exonic	AT4G01600	4	693482	11	0	G	191	AA	homo	30	AA	30	11	0	0	0	nonsynonymous SNV	AT4G01600:AT4G01600.1:exon2:c.G199A:p.A67T,AT4G01600:AT4G01600.2:exon2:c.G199A:p.A67T,
	intergenic	AT4G01950(dist=1830),AT4G01960(dist=2593)	4	848617	13	0	G	229	AA	homo	36	AA	36	13	0	0	0	NA	NA
	upstream;downstream	AT4G01975;AT4G01980	4	863339	4	1	G	107	AA	homo	10	AA	10	4	0	0	0	NA	NA
	UTR3	AT4G02480	4	1081900	14	0	G	237	AA	homo	39	AA	39	14	0	0	0	NA	NA
	splicing	AT4G02610(AT4G02610.1:exon6:c.475-1G>A)	4	1148682	19	0	G	283	AA	homo	54	AA	54	19	0	0	0	NA	NA
	exonic	AT4G02630	4	1152842	15	1	G	239	AA	homo	40	AA	40	15	0	0	0	nonsynonymous SNV	AT4G02630:AT4G02630.1:exon1:c.G1160A:p.R387Q,
	exonic	AT4G02780	4	1243071	6	0	G	136	AA	homo	15	AA	15	6	0	0	0	nonsynonymous SNV	AT4G02780:AT4G02780.1:exon4:c.C476T:p.S159F,
	exonic	AT4G02871	4	1272883	9	1	G	171	AA	homo	22	AA	22	9	0	0	0	synonymous SNV	AT4G02871:AT4G02871.1:exon1:c.C51T:p.L17L,
	intergenic	AT4G02930(dist=2404),AT4G02940(dist=5695)	4	1300808	9	0	G	177	AA	homo	24	AA	24	9	0	0	0	NA	NA
4g01	exonic	AT4G03115	4	1383443	13	0	G	229	AA	homo	36	AA	36	13	0	0	0	nonsynonymous SNV	AT4G03115:AT4G03115.1:exon9:c.C868T:p.R290W,
	exonic	AT4G03170	4	1401236	12	0	G	212	AA	homo	33	AA	33	12	0	0	0	synonymous SNV	AT4G03170:AT4G03170.1:exon1:c.G405A:p.P135P,
	intronic	AT4G03175	4	1402419	5	0	G	122	AA	homo	12	AA	12	5	0	0	0	NA	NA
	intronic	AT4G03380	4	1485526	12	1	G	220	AA	homo	33	AA	33	12	0	0	0	NA	NA
	exonic	AT4G03460	4	1538708	8	0	G	170	AA	homo	21	AA	21	8	0	0	0	nonsynonymous SNV	AT4G03460:AT4G03460.1:exon3:c.C854T:p.S285F,
	exonic	AT4G03470	4	1542982	16	0	G	254	AA	homo	45	AA	45	16	0	0	0	nonsynonymous SNV	AT4G03470:AT4G03470.1:exon2:c.C1202T:p.A401V,
	downstream	AT4G03540	4	1572213	14	0	G	241	AA	homo	39	AA	39	14	0	0	0	NA	NA
	splicing	AT4G03610(AT4G03610.2:exon2:c.168-1G>A,AT4G03610.1:exon2:c.168-1G>A)	4	1605489	6	0	G	124	AA	homo	15	AA	15	6	0	0	0	NA	NA
	ncRNA_exonic	AT4G03640	4	1617615	20	0	G	316	AA	homo	57	AA	57	20	0	0	0	NA	NA
	intergenic	AT4G03690(dist=1001),AT4G03695(dist=1874)	4	1635901	10	0	G	198	AA	homo	27	AA	27	10	0	0	0	NA	NA
	ncRNA_exonic	AT4G03770	4	1677169	8	0	G	155	AA	homo	21	AA	21	8	0	0	0	NA	NA
	intergenic	AT4G03795(dist=22054),AT4G03800(dist=24585)	4	1719206	3	0	G	45	AA	homo	7	AA	7	3	0	0	0	NA	NA
	intergenic	AT4G03795(dist=23723),AT4G03800(dist=22916)	4	1720875	2	0	C	28	AA	homo	5	AA	5	2	0	0	0	NA	NA
	intergenic	AT4G03795(dist=23724),AT4G03800(dist=22915)	4	1720876	2	0	A	28	GG	homo	5	GG	5	0	0	2	0	NA	NA
	intergenic	AT4G03795(dist=26087),AT4G03800(dist=20552)	4	1723239	5	0	G	71	AA	homo	12	AA	12	5	0	0	0	NA	NA
	intergenic	AT4G03795(dist=35561),AT4G03800(dist=11078)	4	1732713	2	0	G	26	AA	homo	5	AA	5	2	0	0	0	NA	NA
	intergenic	AT4G03795(dist=35566),AT4G03800(dist=11073)	4	1732718	2	0	T	25	AA	homo	5	AA	5	2	0	0	0	NA	NA
	intergenic	AT4G03795(dist=36196),AT4G03800(dist=10443)	4	1733348	2	0	T	50	AA	homo	5	AA	5	2	0	0	0	NA	NA
	intergenic	AT4G03795(dist=43463),AT4G03800(dist=3176)	4	1740615	2	2	G	28	TT	homo	5	TT	5	0	0	0	2	NA	NA
	intergenic	AT4G03795(dist=43733),AT4G03800(dist=2906)	4	1740885	2	4	G	44	AA	homo	5	AA	5	2	0	0	0	NA	NA
	ncRNA_exonic	AT4G03910	4	1845817	2	0	G	55	AA	homo	5	AA	5	2	0	0	0	NA	NA
	ncRNA_exonic	AT4G03920	4	1857910	17	0	G	268	AA	homo	46	AA	46	17	0	0	0	NA	NA
	ncRNA_exonic	AT4G03935	4	1869680	6	0	G	131	AA	homo	15	AA	15	6	0	0	0	NA	NA
	ncRNA_exonic	AT4G04120	4	1976929	8	1	G	167	AA	homo	21	AA	21	8	0	0	0	NA	NA
	intergenic	AT4G04145(dist=2402),AT4G04150(dist=1266)	4	1996296	12	0	G	212	AA	homo	33	AA	33	12	0	0	0	NA	NA
	ncRNA_exonic	AT4G04250	4	2047125	6	0	G	122	AA	homo	15	AA	15	6	0	0	0	NA	NA
	ncRNA_exonic	AT4G04250	4	2048209	12	0	G	205	AA	homo	31	AA	31	12	0	0	0	NA	NA
	intergenic	AT4G04290(dist=1999),AT4G04293(dist=3060)	4	2073772	11	0	G	195	AA	homo	28	AA	28	11	0	0	0	NA	NA
	exonic;splicing	AT4G04340;AT4G04340	4	2125274	8	0	G	171	AA	homo	21	AA	21	8	0	0	0	nonsynonymous SNV	AT4G04340:AT4G04340.1:exon9:c.G1258A:p.D420N,AT4G04340:AT4G04340.3:exon8:c.G1258A:p.D420N,AT4G04340:AT4G04340.2:exon9:c.G1258A:p.D420N,
	ncRNA_exonic	AT4G04380	4	2139276	12	0	G	221	AA	homo	33	AA	33	12	0	0	0	NA	NA
	upstream;downstream	AT4G04396,AT4G04398;AT4G04394	4	2159014	8	0	G	161	AA	homo	21	AA	21	8	0	0	0	NA	NA
	ncRNA_exonic	AT4G04407	4	2175636	11	0	G	199	AA	homo	30	AA	30	11	0	0	0	NA	NA
	ncRNA_exonic	AT4G04530	4	2253020	8	0	G	161	AA	homo	21	AA	21	8	0	0	0	NA	NA
	ncRNA_intronic	AT4G04530	4	2255393	16	0	T	260	CC	homo	45	CC	45	0	16	0	0	NA	NA
	ncRNA_exonic	AT4G04545	4	2274012	10	0	G	170	AA	homo	27	AA	27	10	0	0	0	NA	NA
	ncRNA_exonic	AT4G04547	4	2277472	8	2	G	162	AA	homo	21	AA	21	8	0	0	0	NA	NA
	UTR3	AT4G04630	4	2331981	25	0	G	353	AA	homo	70	AA	70	25	0	0	0	NA	NA
	exonic	AT4G04640	4	2351332	6	0	G	143	AA	homo	15	AA	15	6	0	0	0	nonsynonymous SNV	AT4G04640:AT4G04640.1:exon1:c.C551T:p.P184L,
	upstream;downstream	AT4G04650;AT4G04653	4	2355795	14	0	G	242	AA	homo	39	AA	39	14	0	0	0	NA	NA
	intronic	AT4G04680	4	2372522	16	0	G	260	AA	homo	43	AA	43	16	0	0	0	NA	NA
	upstream;downstream	AT4G04695;AT4G04700	4	2384662	11	0	G	203	AA	homo	30	AA	30	11	0	0	0	NA	NA
	upstream;downstream	AT4G04760;AT4G04750	4	2423497	9	0	G	185	AA	homo	24	AA	24	9	0	0	0	NA	NA
	exonic	AT4G04910	4	2492744	14	0	G	242	AA	homo	39	AA	39	14	0	0	0	nonsynonymous SNV	AT4G04910:AT4G04910.1:exon9:c.C958T:p.H320Y,
	exonic	AT4G04920	4	2502333	13	0	G	226	AA	homo	36	AA	36	13	0	0	0	nonsynonymous SNV	AT4G04920:AT4G04920.1:exon11:c.G2347A:p.D783N,AT4G04920:AT4G04920.2:exon11:c.G2347A:p.D783N,
	upstream	AT4G04960	4	2532315	12	0	G	219	AA	homo	33	AA	33	12	0	0	0	NA	NA
	exonic	AT4G04980	4	2546964	12	0	G	205	AA	homo	30	AA	29	11	0	0	1	nonsynonymous SNV	AT4G04980:AT4G04980.1:exon2:c.C422T:p.P141L,
	downstream	AT4G05010	4	2568890	10	1	G	199	AA	homo	27	AA	27	10	0	0	0	NA	NA
	downstream	AT4G05073	4	2596721	18	0	G	291	AA	homo	51	AA	51	18	0	0	0	NA	NA
	exonic	AT4G05090	4	2611511	6	0	G	114	AA	homo	15	AA	15	6	0	0	0	nonsynonymous SNV	AT4G05090:AT4G05090.1:exon9:c.G1078A:p.E360K,
	intronic	AT4G05150	4	2660811	11	0	G	210	AA	homo	30	AA	30	11	0	0	0	NA	NA
	upstream	AT4G05160	4	2664152	4	1	G	63	AA	homo	10	AA	10	4	0	0	0	NA	NA
	intergenic	AT4G05240(dist=1315),AT4G05250(dist=1127)	4	2690333	4	0	G	93	AA	homo	10	AA	10	4	0	0	0	NA	NA
	exonic	AT4G05440	4	2757475	6	0	G	130	AA	homo	15	AA	15	6	0	0	0	nonsynonymous SNV	AT4G05440:AT4G05440.2:exon1:c.G202A:p.D68N,AT4G05440:AT4G05440.1:exon1:c.G202A:p.D68N,
	ncRNA_exonic	AT4G05505	4	2785991	9	0	G	154	AA	homo	24	AA	24	9	0	0	0	NA	NA
	ncRNA_exonic	AT4G05586	4	2883265	14	0	G	249	AA	homo	39	AA	39	14	0	0	0	NA	NA
	downstream	AT4G05586	4	2885104	8	0	G	171	AA	homo	21	AA	21	8	0	0	0	NA	NA
	ncRNA_exonic	AT4G05595	4	2911410	9	0	G	183	AA	homo	24	AA	24	9	0	0	0	NA	NA
	intergenic	AT4G05610(dist=12732),AT4G05612(dist=27166)	4	2931928	4	19	A	47	TT	homo	10	TT	10	0	0	0	4	NA	NA
	intergenic	AT4G05610(dist=22110),AT4G05612(dist=17788)	4	2941306	2	0	C	34	AA	homo	5	AA	5	2	0	0	0	NA	NA
	ncRNA_exonic	AT4G05638	4	3020032	5	0	G	123	AA	homo	12	AA	12	5	0	0	0	NA	NA
	intergenic	AT4G06474(dist=5605),AT4G06477(dist=2596)	4	3058379	3	2	G	30	CC	homo	7	CC	7	0	3	0	0	NA	NA
	ncRNA_exonic	AT4G06480	4	3071692	11	0	G	176	AA	homo	28	AA	28	11	0	0	0	NA	NA
	upstream	AT4G06489	4	3115719	14	0	G	240	AA	homo	39	AA	39	14	0	0	0	NA	NA
	upstream	AT4G06491	4	3123680	6	0	G	131	AA	homo	15	AA	15	6	0	0	0	NA	NA
	ncRNA_exonic	AT4G06495	4	3134372	8	0	G	168	AA	homo	21	AA	21	8	0	0	0	NA	NA
	ncRNA_exonic	AT4G06499	4	3157936	9	0	G	173	AA	homo	24	AA	24	9	0	0	0	NA	NA
	ncRNA_exonic	AT4G06503	4	3170799	18	0	G	265	AA	homo	51	AA	51	18	0	0	0	NA	NA
	ncRNA_exonic	AT4G06506	4	3177375	5	0	G	104	AA	homo	12	AA	12	5	0	0	0	NA	NA
	ncRNA_exonic	AT4G06506	4	3179162	5	0	G	119	AA	homo	12	AA	12	5	0	0	0	NA	NA
	ncRNA_exonic	AT4G06506	4	3180494	3	0	C	49	TT	homo	7	TT	7	0	0	0	3	NA	NA
	ncRNA_exonic	AT4G06510	4	3191887	19	1	G	300	AA	homo	54	AA	54	19	0	0	0	NA	NA
	intergenic	AT4G06510(dist=36036),AT4G06511(dist=32997)	4	3230289	2	0	C	29	AA	homo	5	AA	5	2	0	0	0	NA	NA
	intergenic	AT4G06510(dist=36045),AT4G06511(dist=32988)	4	3230298	2	0	T	29	CC	homo	5	CC	5	0	2	0	0	NA	NA
	intergenic	AT4G06510(dist=4776),AT4G06511(dist=64257)	4	3199029	2	0	G	56	AA	homo	5	AA	5	2	0	0	0	NA	NA
	ncRNA_exonic	AT4G06516	4	3277843	2	0	G	39	AA	homo	5	AA	5	2	0	0	0	NA	NA
	upstream;downstream	AT4G06520;AT4G06521	4	3291733	5	0	G	127	AA	homo	12	AA	12	5	0	0	0	NA	NA
	ncRNA_exonic	AT4G06540	4	3376096	11	1	G	209	AA	homo	30	AA	30	11	0	0	0	NA	NA
	ncRNA_exonic	AT4G06545	4	3390243	7	1	G	154	AA	homo	18	AA	18	7	0	0	0	NA	NA
	ncRNA_exonic	AT4G06546	4	3398628	9	0	G	162	AA	homo	24	AA	24	9	0	0	0	NA	NA
	ncRNA_exonic	AT4G06546	4	3401963	10	2	G	189	AA	homo	27	AA	27	10	0	0	0	NA	NA
	intergenic	AT4G06555(dist=1226),AT4G06556(dist=2257)	4	3467243	3	4	G	58	TT	homo	7	TT	7	0	0	0	3	NA	NA
	downstream	AT4G06558,AT4G06559	4	3481669	6	0	G	139	AA	homo	15	AA	15	6	0	0	0	NA	NA
	ncRNA_exonic	AT4G06560	4	3487911	5	0	G	113	AA	homo	12	AA	12	5	0	0	0	NA	NA
	ncRNA_exonic	AT4G06561	4	3490025	6	0	G	134	AA	homo	15	AA	15	6	0	0	0	NA	NA
	ncRNA_exonic	AT4G06562	4	3493554	11	0	G	197	AA	homo	30	AA	30	11	0	0	0	NA	NA
	ncRNA_exonic	AT4G06565	4	3499621	11	0	G	212	AA	homo	30	AA	30	11	0	0	0	NA	NA
	intergenic	AT4G06607(dist=1043),AT4G06608(dist=1192)	4	3704261	11	0	G	190	AA	homo	30	AA	30	11	0	0	0	NA	NA
	downstream	AT4G06608,AT4G06609	4	3710596	7	0	G	145	AA	homo	18	AA	18	7	0	0	0	NA	NA
	ncRNA_exonic	AT4G06609	4	3713940	11	0	G	208	AA	homo	30	AA	30	11	0	0	0	NA	NA
	downstream	AT4G06632	4	3760603	11	0	G	201	AA	homo	30	AA	30	11	0	0	0	NA	NA
	intergenic	AT4G06634(dist=3022),AT4G06636(dist=6756)	4	3769600	5	1	G	112	AA	homo	12	AA	12	5	0	0	0	NA	NA
	downstream	AT4G06635	4	3657742	10	0	G	186	AA	homo	27	AA	27	10	0	0	0	NA	NA
	ncRNA_exonic	AT4G06648	4	3814720	11	0	G	193	AA	homo	28	AA	28	11	0	0	0	NA	NA
	intergenic	AT4G06648(dist=2198),AT4G06650(dist=2246)	4	3818226	5	2	G	110	AA	homo	12	AA	12	5	0	0	0	NA	NA
	ncRNA_exonic	AT4G06668	4	3877759	18	0	G	278	AA	homo	51	AA	51	18	0	0	0	NA	NA
	ncRNA_exonic	AT4G06670	4	3885217	9	0	G	174	AA	homo	24	AA	24	9	0	0	0	NA	NA
	ncRNA_exonic	AT4G06682	4	3909294	13	0	G	237	AA	homo	36	AA	36	13	0	0	0	NA	NA
	ncRNA_exonic	AT4G06692	4	3924897	9	0	G	187	AA	homo	24	AA	24	9	0	0	0	NA	NA
	ncRNA_exonic	AT4G06692	4	3925183	10	0	G	195	AA	homo	27	AA	27	10	0	0	0	NA	NA
	ncRNA_exonic	AT4G06692	4	3929825	14	0	G	246	AA	homo	39	AA	39	14	0	0	0	NA	NA
	intergenic	AT4G06708(dist=10212),AT4G06710(dist=13001)	4	3975848	3	0	G	40	AA	homo	7	AA	7	3	0	0	0	NA	NA
	intergenic	AT4G06708(dist=10220),AT4G06710(dist=12993)	4	3975856	2	1	A	26	CC	homo	5	CC	5	0	2	0	0	NA	NA
	intergenic	AT4G06708(dist=10399),AT4G06710(dist=12814)	4	3976035	2	9	C	25	TT	homo	5	TT	5	0	0	0	2	NA	NA
	intergenic	AT4G06708(dist=13908),AT4G06710(dist=9305)	4	3979544	4	38	A	52	CC	homo	10	CC	10	0	4	0	0	NA	NA
	intergenic	AT4G06708(dist=15036),AT4G06710(dist=8177)	4	3980672	6	2	A	75	GG	homo	15	GG	15	0	0	6	0	NA	NA
	intergenic	AT4G06708(dist=16104),AT4G06710(dist=7109)	4	3981740	3	1	A	32	GG	homo	2	CG	4	0	1	2	0	NA	NA
	intergenic	AT4G06708(dist=19673),AT4G06710(dist=3540)	4	3985309	2	0	C	32	TT	homo	5	TT	5	0	0	0	2	NA	NA
	intergenic	AT4G06708(dist=19904),AT4G06710(dist=3309)	4	3985540	2	48	A	51	TT	homo	5	TT	5	0	0	0	2	NA	NA
	intergenic	AT4G06708(dist=20177),AT4G06710(dist=3036)	4	3985813	2	4	G	26	TT	homo	5	TT	5	0	0	0	2	NA	NA
	intergenic	AT4G06708(dist=20536),AT4G06710(dist=2677)	4	3986172	2	6	C	53	AA	homo	5	AA	5	2	0	0	0	NA	NA
	intergenic	AT4G06708(dist=21413),AT4G06710(dist=1800)	4	3987049	15	15	T	186	GG	homo	42	GG	42	0	0	15	0	NA	NA
	intergenic	AT4G06708(dist=21514),AT4G06710(dist=1699)	4	3987150	3	22	C	41	AA	homo	7	AA	7	3	0	0	0	NA	NA
	intergenic	AT4G06708(dist=21515),AT4G06710(dist=1698)	4	3987151	3	22	G	41	CC	homo	7	CC	7	0	3	0	0	NA	NA
	intergenic	AT4G06708(dist=21628),AT4G06710(dist=1585)	4	3987264	3	30	G	71	TT	homo	7	TT	7	0	0	0	3	NA	NA
	intergenic	AT4G06708(dist=5524),AT4G06710(dist=17689)	4	3971160	8	3	T	98	CC	homo	21	CC	21	0	8	0	0	NA	NA
	intergenic	AT4G06708(dist=6064),AT4G06710(dist=17149)	4	3971700	4	3	T	38	CC	homo	10	CC	10	0	4	0	0	NA	NA
	intergenic	AT4G06708(dist=6355),AT4G06710(dist=16858)	4	3971991	3	2	G	43	CC	homo	7	CC	7	0	3	0	0	NA	NA
	intergenic	AT4G06708(dist=6393),AT4G06710(dist=16820)	4	3972029	4	1	C	96	AA	homo	10	AA	10	4	0	0	0	NA	NA
	intergenic	AT4G06708(dist=6577),AT4G06710(dist=16636)	4	3972213	2	0	C	26	TT	homo	5	TT	5	0	0	0	2	NA	NA
	intergenic	AT4G06708(dist=7105),AT4G06710(dist=16108)	4	3972741	2	0	C	29	AA	homo	5	AA	5	2	0	0	0	NA	NA
	intergenic	AT4G06708(dist=7424),AT4G06710(dist=15789)	4	3973060	2	0	C	28	TT	homo	5	TT	5	0	0	0	2	NA	NA
	intergenic	AT4G06708(dist=7436),AT4G06710(dist=15777)	4	3973072	2	0	G	26	CC	homo	5	CC	5	0	2	0	0	NA	NA
	intergenic	AT4G06708(dist=7458),AT4G06710(dist=15755)	4	3973094	2	0	T	24	CC	homo	5	CC	5	0	2	0	0	NA	NA
	upstream;downstream	AT4G06710;AT4G06712	4	3990248	2	0	G	32	TT	homo	5	TT	5	0	0	0	2	NA	NA
	ncRNA_exonic	AT4G06714	4	3994738	27	0	T	326	CC	homo	33	CC	33	0	26	0	1	NA	NA
	intergenic	AT4G06716(dist=10697),AT4G06718(dist=8796)	4	4008452	3	2	T	37	AA	homo	7	AA	7	3	0	0	0	NA	NA
	intergenic	AT4G06716(dist=10727),AT4G06718(dist=8766)	4	4008482	3	1	T	37	AA	homo	7	AA	7	3	0	0	0	NA	NA
	intergenic	AT4G06716(dist=1233),AT4G06718(dist=18260)	4	3998988	4	5	A	52	CC	homo	10	CC	10	0	4	0	0	NA	NA
	intergenic	AT4G06716(dist=1234),AT4G06718(dist=18259)	4	3998989	4	5	A	52	GG	homo	10	GG	10	0	0	4	0	NA	NA
	intergenic	AT4G06716(dist=3342),AT4G06718(dist=16151)	4	4001097	2	5	T	22	CC	homo	5	CC	5	0	2	0	0	NA	NA
	intergenic	AT4G06716(dist=5667),AT4G06718(dist=13826)	4	4003422	3	50	A	38	GG	homo	7	GG	7	0	0	3	0	NA	NA
	intergenic	AT4G06716(dist=5673),AT4G06718(dist=13820)	4	4003428	2	50	C	25	GG	homo	5	GG	5	0	0	2	0	NA	NA
	intergenic	AT4G06716(dist=6959),AT4G06718(dist=12534)	4	4004714	3	3	T	74	AA	homo	7	AA	7	3	0	0	0	NA	NA
	intergenic	AT4G06716(dist=7147),AT4G06718(dist=12346)	4	4004902	19	2	T	229	CC	homo	54	CC	54	0	19	0	0	NA	NA
	intergenic	AT4G06742(dist=7184),AT4G06744(dist=11879)	4	4058934	6	0	G	133	AA	homo	15	AA	15	6	0	0	0	NA	NA
	ncRNA_exonic	AT4G07320	4	4119638	19	0	G	291	AA	homo	54	AA	54	19	0	0	0	NA	NA
	ncRNA_exonic	AT4G07334	4	4137805	6	0	G	124	AA	homo	15	AA	15	6	0	0	0	NA	NA
	intergenic	AT4G07336(dist=1985),AT4G07338(dist=3250)	4	4145825	11	3	G	209	AA	homo	30	AA	30	11	0	0	0	NA	NA
	downstream	AT4G07355	4	4177815	12	0	G	222	AA	homo	33	AA	33	12	0	0	0	NA	NA
	intergenic	AT4G07380(dist=1243),AT4G07390(dist=1421)	4	4194259	12	1	G	208	AA	homo	33	AA	33	12	0	0	0	NA	NA
	upstream	AT4G07425	4	4217089	13	0	G	226	AA	homo	36	AA	36	13	0	0	0	NA	NA
	ncRNA_exonic	AT4G07521	4	4333943	7	1	G	151	AA	homo	18	AA	18	7	0	0	0	NA	NA
	ncRNA_exonic	AT4G07600	4	4414307	10	0	G	193	AA	homo	27	AA	27	10	0	0	0	NA	NA
	intergenic	AT4G07605(dist=1213),AT4G07620(dist=1306)	4	4417344	7	1	G	151	AA	homo	18	AA	18	7	0	0	0	NA	NA
	upstream	AT4G07688,AT4G07690	4	4476422	6	0	G	109	AA	homo	13	AA	13	6	0	0	0	NA	NA
	upstream	AT4G07720	4	4502113	8	0	G	167	AA	homo	21	AA	21	8	0	0	0	NA	NA
	downstream	AT4G07720,AT4G07725	4	4507824	9	0	G	180	AA	homo	24	AA	24	9	0	0	0	NA	NA
	intergenic	AT4G07820(dist=3932),AT4G07825(dist=2458)	4	4641382	9	0	G	179	AA	homo	24	AA	24	9	0	0	0	NA	NA
	ncRNA_exonic	AT4G07850	4	4675302	4	0	G	78	AA	homo	8	AA	8	4	0	0	0	NA	NA
	intergenic	AT4G07856(dist=1804),AT4G07862(dist=3486)	4	4684596	6	0	G	96	AA	homo	13	AA	13	6	0	0	0	NA	NA
	ncRNA_exonic	AT4G08030	4	4854621	7	0	G	156	AA	homo	18	AA	18	7	0	0	0	NA	NA
	ncRNA_exonic	AT4G08054	4	4917273	10	0	G	201	AA	homo	27	AA	27	10	0	0	0	NA	NA
	ncRNA_exonic	AT4G08060	4	4925673	3	0	G	75	AA	homo	7	AA	7	3	0	0	0	NA	NA
	intergenic	AT4G08094(dist=1996),AT4G08095(dist=1368)	4	4996692	8	0	G	162	AA	homo	21	AA	21	8	0	0	0	NA	NA
	ncRNA_exonic	AT4G08114	4	5070546	5	0	G	113	AA	homo	12	AA	12	5	0	0	0	NA	NA
	ncRNA_exonic	AT4G08114	4	5070826	6	0	G	132	AA	homo	15	AA	15	6	0	0	0	NA	NA
	ncRNA_exonic	AT4G08132	4	5107666	7	0	G	128	AA	homo	18	AA	18	7	0	0	0	NA	NA
	ncRNA_exonic	AT4G08134	4	5117590	12	0	G	219	AA	homo	33	AA	33	12	0	0	0	NA	NA
	exonic	AT4G08250	4	5197153	15	0	G	257	AA	homo	42	AA	42	15	0	0	0	nonsynonymous SNV	AT4G08250:AT4G08250.1:exon1:c.G367A:p.E123K,
	intronic	AT4G08320	4	5253932	8	0	G	163	AA	homo	21	AA	21	8	0	0	0	NA	NA
	intergenic	AT4G08340(dist=8159),AT4G08347(dist=5491)	4	5279307	10	0	G	185	AA	homo	27	AA	27	10	0	0	0	NA	NA
	intergenic	AT4G08430(dist=5042),AT4G08450(dist=10132)	4	5355478	11	1	G	208	AA	homo	30	AA	30	11	0	0	0	NA	NA
	intergenic	AT4G08450(dist=2096),AT4G08455(dist=2677)	4	5373197	10	0	G	183	AA	homo	27	AA	27	10	0	0	0	NA	NA
	UTR5	AT4G08540	4	5433700	10	0	G	183	AA	homo	27	AA	27	10	0	0	0	NA	NA
	upstream	AT4G08593	4	5468936	16	0	G	248	AA	homo	45	AA	45	16	0	0	0	NA	NA
	intergenic	AT4G08599(dist=1181),AT4G08600(dist=1349)	4	5484386	12	0	G	215	AA	homo	33	AA	33	12	0	0	0	NA	NA
	ncRNA_exonic	AT4G08600	4	5487948	14	0	G	240	AA	homo	39	AA	39	14	0	0	0	NA	NA
	upstream	AT4G08655	4	5527747	15	0	G	253	AA	homo	42	AA	42	15	0	0	0	NA	NA
	ncRNA_exonic	AT4G08710	4	5569564	13	0	G	225	AA	homo	36	AA	36	13	0	0	0	NA	NA
	ncRNA_exonic	AT4G08765	4	5592806	8	0	G	174	AA	homo	21	AA	21	8	0	0	0	NA	NA
	exonic	AT4G08840	4	5632810	14	0	G	247	AA	homo	39	AA	39	14	0	0	0	synonymous SNV	AT4G08840:AT4G08840.1:exon2:c.G1068A:p.P356P,
	ncRNA_exonic	AT4G08860	4	5644704	7	0	G	134	AA	homo	18	AA	18	7	0	0	0	NA	NA
	exonic	AT4G08878	4	5683642	8	0	G	160	AA	homo	21	AA	21	8	0	0	0	nonsynonymous SNV	AT4G08878:AT4G08878.1:exon1:c.G463A:p.G155R,
	exonic	AT4G08920	4	5726201	11	1	G	201	AA	homo	30	AA	30	11	0	0	0	synonymous SNV	AT4G08920:AT4G08920.1:exon3:c.G1692A:p.S564S,
	intergenic	AT4G09180(dist=2666),AT4G09190(dist=2786)	4	5852390	14	0	G	248	AA	homo	39	AA	39	14	0	0	0	NA	NA
	downstream	AT4G09465	4	6002085	3	0	T	57	GG	homo	7	GG	7	0	0	3	0	NA	NA
	exonic	AT4G09467	4	6006274	2	0	G	30	AA	homo	5	AA	5	2	0	0	0	nonsynonymous SNV	AT4G09467:AT4G09467.1:exon1:c.G310A:p.A104T,
	upstream	AT4G09468	4	6007519	10	2	G	196	AA	homo	27	AA	27	10	0	0	0	NA	NA
	intergenic	AT4G09580(dist=4160),AT4G09584(dist=1252)	4	6058557	13	0	G	230	AA	homo	36	AA	36	13	0	0	0	NA	NA
	exonic	AT4G09680	4	6121024	10	1	G	185	AA	homo	27	AA	27	10	0	0	0	nonsynonymous SNV	AT4G09680:AT4G09680.1:exon12:c.G2939A:p.R980K,
	ncRNA_exonic	AT4G09710	4	6130619	15	0	G	253	AA	homo	42	AA	42	15	0	0	0	NA	NA
	intergenic	AT4G09810(dist=2446),AT4G09820(dist=2284)	4	6179739	3	5	T	65	AA	homo	7	AA	7	3	0	0	0	NA	NA
	downstream	AT4G09860	4	6194701	11	0	G	205	AA	homo	30	AA	30	11	0	0	0	NA	NA
	downstream	AT4G09875	4	6209711	14	0	G	226	AA	homo	39	AA	39	14	0	0	0	NA	NA
	exonic	AT4G09940	4	6232807	8	0	G	172	AA	homo	21	AA	21	8	0	0	0	synonymous SNV	AT4G09940:AT4G09940.1:exon4:c.G783A:p.Q261Q,
	downstream	AT4G10050	4	6284440	13	0	G	226	AA	homo	36	AA	36	13	0	0	0	NA	NA
	intronic	AT4G10060	4	6292230	14	0	G	248	AA	homo	39	AA	39	14	0	0	0	NA	NA
	intronic	AT4G10150	4	6328735	15	0	G	239	AA	homo	42	AA	42	15	0	0	0	NA	NA
	intergenic	AT4G10150(dist=4879),AT4G10160(dist=1555)	4	6334468	14	0	G	242	AA	homo	39	AA	39	14	0	0	0	NA	NA
	intergenic	AT4G10300(dist=4195),AT4G10310(dist=1600)	4	6390384	16	0	G	276	AA	homo	45	AA	45	16	0	0	0	NA	NA
	upstream	AT4G10450	4	6465444	10	0	G	184	AA	homo	27	AA	27	10	0	0	0	NA	NA
	ncRNA_exonic	AT4G10460	4	6470837	9	0	G	181	AA	homo	24	AA	24	9	0	0	0	NA	NA
	exonic	AT4G10610	4	6557401	11	0	G	188	AA	homo	30	AA	30	11	0	0	0	synonymous SNV	AT4G10610:AT4G10610.1:exon1:c.G66A:p.S22S,AT4G10610:AT4G10610.2:exon1:c.G66A:p.S22S,
	intergenic	AT4G10695(dist=1025),AT4G10700(dist=2360)	4	6595503	15	0	G	248	AA	homo	42	AA	42	15	0	0	0	NA	NA
	exonic	AT4G10770	4	6630150	12	0	G	213	AA	homo	33	AA	33	12	0	0	0	nonsynonymous SNV	AT4G10770:AT4G10770.1:exon6:c.C1129T:p.L377F,
	ncRNA_exonic	AT4G10830	4	6654654	6	0	G	107	AA	homo	13	AA	13	6	0	0	0	NA	NA
	upstream	AT4G10920	4	6699588	6	0	G	145	AA	homo	15	AA	15	6	0	0	0	NA	NA
	intronic	AT4G10940	4	6710119	21	1	G	317	AA	homo	60	AA	60	21	0	0	0	NA	NA
	intergenic	AT4G11130(dist=4435),AT4G11140(dist=5901)	4	6788875	11	0	G	213	AA	homo	30	AA	30	11	0	0	0	NA	NA
	exonic	AT4G11170	4	6813484	13	0	G	230	AA	homo	36	AA	36	13	0	0	0	synonymous SNV	AT4G11170:AT4G11170.1:exon2:c.G771A:p.K257K,
	downstream	AT4G11250,AT4G11260	4	6851141	17	0	G	276	AA	homo	48	AA	48	17	0	0	0	NA	NA
	splicing	AT4G11270(AT4G11270.1:exon7:c.3991-1G>A)	4	6859061	9	0	G	179	AA	homo	24	AA	24	9	0	0	0	NA	NA
	intergenic	AT4G11320(dist=1812),AT4G11330(dist=1184)	4	6890871	8	0	G	163	AA	homo	21	AA	21	8	0	0	0	NA	NA
	exonic	AT4G11340	4	6894234	12	1	G	213	AA	homo	33	AA	33	12	0	0	0	nonsynonymous SNV	AT4G11340:AT4G11340.1:exon6:c.C1462T:p.L488F,
	intronic	AT4G11670	4	7050714	9	0	G	174	AA	homo	24	AA	24	9	0	0	0	NA	NA
	exonic	AT4G11690	4	7057637	8	0	G	159	AA	homo	21	AA	21	8	0	0	0	nonsynonymous SNV	AT4G11690:AT4G11690.1:exon1:c.G1384A:p.A462T,
	UTR3	AT4G12010	4	7197225	9	0	G	186	AA	homo	24	AA	24	9	0	0	0	NA	NA
	intergenic	AT4G12500(dist=1270),AT4G12510(dist=1039)	4	7416197	9	0	G	173	AA	homo	24	AA	24	9	0	0	0	NA	NA
	downstream	AT4G12520	4	7420311	17	0	G	263	AA	homo	48	AA	48	17	0	0	0	NA	NA
	upstream	AT4G12570	4	7445174	12	0	G	220	AA	homo	33	AA	33	12	0	0	0	NA	NA
	intronic	AT4G12680	4	7476710	13	0	G	225	AA	homo	36	AA	36	13	0	0	0	NA	NA
	upstream	AT4G12870	4	7541842	22	0	G	338	AA	homo	63	AA	63	22	0	0	0	NA	NA
	downstream	AT4G13090	4	7630915	16	1	G	272	AA	homo	45	AA	45	16	0	0	0	NA	NA
	upstream;downstream	AT4G13253;AT4G13254	4	7693562	2	1	G	39	AA	homo	5	AA	5	2	0	0	0	NA	NA
	downstream	AT4G13260	4	7721310	8	0	G	176	AA	homo	21	AA	21	8	0	0	0	NA	NA
	intergenic	AT4G13470(dist=5665),AT4G13480(dist=1528)	4	7835147	6	2	G	142	AA	homo	15	AA	15	6	0	0	0	NA	NA
	exonic	AT4G13510	4	7858908	9	0	G	170	AA	homo	24	AA	24	9	0	0	0	nonsynonymous SNV	AT4G13510:AT4G13510.1:exon1:c.G689A:p.G230E,
	intergenic	AT4G13575(dist=3257),AT4G13580(dist=3412)	4	7896962	7	0	G	163	AA	homo	18	AA	18	7	0	0	0	NA	NA
	exonic	AT4G13610	4	7919824	10	1	G	180	AA	homo	27	AA	27	10	0	0	0	nonsynonymous SNV	AT4G13610:AT4G13610.1:exon9:c.G3290A:p.G1097D,
	exonic	AT4G13680	4	7952115	9	0	G	165	AA	homo	24	AA	24	9	0	0	0	synonymous SNV	AT4G13680:AT4G13680.1:exon1:c.C666T:p.S222S,
	exonic	AT4G13720	4	7967190	10	0	G	197	AA	homo	27	AA	27	10	0	0	0	synonymous SNV	AT4G13720:AT4G13720.1:exon8:c.C597T:p.F199F,
	upstream	AT4G13930	4	8050152	13	0	G	232	AA	homo	36	AA	36	13	0	0	0	NA	NA
	exonic	AT4G14080	4	8119941	14	0	G	233	AA	homo	39	AA	39	14	0	0	0	synonymous SNV	AT4G14080:AT4G14080.1:exon2:c.C270T:p.Y90Y,
	exonic	AT4G14300	4	8232421	13	0	G	220	AA	homo	36	AA	36	13	0	0	0	nonsynonymous SNV	AT4G14300:AT4G14300.1:exon2:c.G872A:p.S291N,
	upstream	AT4G14340	4	8252503	14	0	G	240	AA	homo	39	AA	39	14	0	0	0	NA	NA
	upstream	AT4G14340	4	8252541	13	1	G	226	AA	homo	36	AA	36	13	0	0	0	NA	NA
	upstream;downstream	AT4G14342;AT4G14345,AT4G14350	4	8255802	17	1	G	269	AA	homo	48	AA	48	17	0	0	0	NA	NA
	intergenic	AT4G14350(dist=2998),AT4G14360(dist=3504)	4	8263785	17	0	G	277	AA	homo	48	AA	48	17	0	0	0	NA	NA
	intronic	AT4G14368	4	8278579	6	0	G	147	AA	homo	15	AA	15	6	0	0	0	NA	NA
	downstream	AT4G14470	4	8328841	5	0	G	113	AA	homo	12	AA	12	5	0	0	0	NA	NA
	intronic	AT4G14930	4	8539037	10	0	G	196	AA	homo	27	AA	27	10	0	0	0	NA	NA
	upstream	AT4G14990	4	8570295	6	0	G	139	AA	homo	15	AA	15	6	0	0	0	NA	NA
	exonic	AT4G15215	4	8678327	9	1	G	162	AA	homo	22	AA	22	9	0	0	0	synonymous SNV	AT4G15215:AT4G15215.1:exon23:c.G3801A:p.G1267G,
	downstream	AT4G15260,AT4G15270	4	8715707	3	0	G	76	AA	homo	7	AA	7	3	0	0	0	NA	NA
	intergenic	AT4G15290(dist=1232),AT4G15300(dist=2822)	4	8727901	10	1	G	190	AA	homo	27	AA	27	10	0	0	0	NA	NA
	downstream	AT4G15320	4	8741903	2	0	G	42	AA	homo	5	AA	5	2	0	0	0	NA	NA
	intergenic	AT4G15390(dist=7031),AT4G15393(dist=2796)	4	8801324	10	1	G	190	AA	homo	27	AA	27	10	0	0	0	NA	NA
	UTR5	AT4G15660	4	8925895	18	0	G	274	AA	homo	51	AA	51	18	0	0	0	NA	NA
4g02	intronic	AT4G15890	4	9020921	9	0	G	168	AA	homo	22	AA	22	9	0	0	0	NA	NA
	exonic	AT4G15890	4	9021981	8	0	G	154	AA	homo	21	AA	21	8	0	0	0	nonsynonymous SNV	AT4G15890:AT4G15890.1:exon9:c.G3257A:p.G1086D,
	intronic	AT4G15930	4	9037268	2	12	G	39	CC	homo	5	CC	5	0	2	0	0	NA	NA
	intronic	AT4G15930	4	9037270	2	12	A	48	GG	homo	5	GG	5	0	0	2	0	NA	NA
	upstream	AT4G16045	4	9088959	10	1	G	188	AA	homo	27	AA	27	10	0	0	0	NA	NA
	intergenic	AT4G16230(dist=1694),AT4G16235(dist=3103)	4	9188473	4	0	G	78	AA	homo	10	AA	10	4	0	0	0	NA	NA
	exonic	AT4G16660	4	9379678	12	0	G	204	AA	homo	33	AA	33	12	0	0	0	nonsynonymous SNV	AT4G16660:AT4G16660.1:exon7:c.G1792A:p.A598T,
	exonic	AT4G16670	4	9386298	15	0	G	238	AA	homo	42	AA	42	15	0	0	0	nonsynonymous SNV	AT4G16670:AT4G16670.1:exon2:c.G470A:p.R157H,
	ncRNA_exonic	AT4G16748	4	9418156	4	2	G	96	AA	homo	10	AA	10	4	0	0	0	NA	NA
	ncRNA_exonic	AT4G16870	4	9486056	4	2	G	86	AA	homo	10	AA	10	4	0	0	0	NA	NA
	downstream	AT4G16935	4	9531450	15	0	G	262	AA	homo	42	AA	42	15	0	0	0	NA	NA
	exonic	AT4G17080	4	9602554	8	0	G	161	AA	homo	21	AA	21	8	0	0	0	nonsynonymous SNV	AT4G17080:AT4G17080.1:exon1:c.G985A:p.D329N,
	exonic	AT4G17090	4	9605771	9	0	G	166	AA	homo	24	AA	24	9	0	0	0	nonsynonymous SNV	AT4G17090:AT4G17090.1:exon4:c.C1142T:p.T381I,
	exonic	AT4G17330	4	9693020	9	0	G	168	AA	homo	24	AA	24	9	0	0	0	synonymous SNV	AT4G17330:AT4G17330.1:exon10:c.C3138T:p.L1046L,
	exonic	AT4G17430	4	9726710	10	0	G	188	AA	homo	27	AA	27	10	0	0	0	nonsynonymous SNV	AT4G17430:AT4G17430.1:exon1:c.C92T:p.S31F,
	ncRNA_exonic	AT4G17450	4	9736060	14	0	G	246	AA	homo	39	AA	39	14	0	0	0	NA	NA
	exonic	AT4G17480	4	9746317	8	0	G	168	AA	homo	21	AA	21	8	0	0	0	synonymous SNV	AT4G17480:AT4G17480.1:exon3:c.C363T:p.V121V,
	intergenic	AT4G17500(dist=2530),AT4G17505(dist=1506)	4	9762870	8	0	G	163	AA	homo	21	AA	21	8	0	0	0	NA	NA
	exonic;splicing	AT4G17510;AT4G17510	4	9767983	12	0	G	204	AA	homo	33	AA	33	12	0	0	0	synonymous SNV	AT4G17510:AT4G17510.1:exon4:c.C357T:p.L119L,
	intronic	AT4G17585	4	9792873	13	0	G	210	AA	homo	36	AA	36	13	0	0	0	NA	NA
	exonic	AT4G17940	4	9966446	10	0	G	190	AA	homo	27	AA	27	10	0	0	0	synonymous SNV	AT4G17940:AT4G17940.1:exon2:c.G585A:p.E195E,
	intronic	AT4G17950	4	9968322	13	0	G	235	AA	homo	36	AA	36	13	0	0	0	NA	NA
	intergenic	AT4G18040(dist=1499),AT4G18050(dist=2478)	4	10019727	17	0	G	272	AA	homo	48	AA	48	17	0	0	0	NA	NA
	downstream	AT4G18220,AT4G18230	4	10080147	12	0	G	207	AA	homo	33	AA	33	12	0	0	0	NA	NA
	intronic	AT4G18230	4	10080728	15	0	G	252	AA	homo	42	AA	42	15	0	0	0	NA	NA
	exonic	AT4G18330	4	10128407	11	0	G	209	AA	homo	30	AA	30	11	0	0	0	synonymous SNV	AT4G18330:AT4G18330.2:exon7:c.G1236A:p.T412T,
	exonic	AT4G18670	4	10276793	11	1	G	205	AA	homo	30	AA	30	11	0	0	0	nonsynonymous SNV	AT4G18670:AT4G18670.1:exon1:c.C1699T:p.P567S,
	intergenic	AT4G18692(dist=2791),AT4G18700(dist=1340)	4	10287458	11	0	G	201	AA	homo	30	AA	30	11	0	0	0	NA	NA
	intergenic	AT4G18700(dist=2914),AT4G18710(dist=2509)	4	10293764	15	1	G	257	AA	homo	42	AA	42	15	0	0	0	NA	NA
	splicing	AT4G18830	4	10337205	14	1	G	248	AA	homo	39	AA	39	14	0	0	0	NA	NA
	upstream	AT4G19305	4	10544710	2	0	G	51	AA	homo	5	AA	5	2	0	0	0	NA	NA
	exonic	AT4G19820	4	10768225	18	1	G	285	AA	homo	51	AA	51	18	0	0	0	synonymous SNV	AT4G19820:AT4G19820.1:exon1:c.C390T:p.F130F,
	exonic	AT4G19870	4	10783753	17	0	G	276	AA	homo	48	AA	48	17	0	0	0	synonymous SNV	AT4G19870:AT4G19870.2:exon1:c.C504T:p.R168R,AT4G19870:AT4G19870.1:exon1:c.C504T:p.R168R,
	exonic	AT4G20130	4	10880164	16	1	G	251	AA	homo	43	AA	43	16	0	0	0	nonsynonymous SNV	AT4G20130:AT4G20130.1:exon5:c.G556A:p.D186N,
	intronic	AT4G20235	4	10929537	15	0	G	241	AA	homo	42	AA	42	15	0	0	0	NA	NA
	upstream	AT4G20320	4	10974231	11	0	G	208	AA	homo	30	AA	30	11	0	0	0	NA	NA
	exonic	AT4G20320	4	10977611	10	0	G	198	AA	homo	27	AA	27	10	0	0	0	synonymous SNV	AT4G20320:AT4G20320.1:exon15:c.G1041A:p.K347K,AT4G20320:AT4G20320.2:exon15:c.G1041A:p.K347K,
	intergenic	AT4G20810(dist=2225),AT4G20820(dist=4338)	4	11145822	4	0	G	99	AA	homo	10	AA	10	4	0	0	0	NA	NA
	intergenic	AT4G20940(dist=1809),AT4G20960(dist=3857)	4	11208089	8	0	G	131	AA	homo	19	AA	19	8	0	0	0	NA	NA
	exonic	AT4G21000	4	11222817	18	2	G	287	AA	homo	51	AA	51	18	0	0	0	nonsynonymous SNV	AT4G21000:AT4G21000.1:exon2:c.G187A:p.G63R,
	upstream;downstream	AT4G21215;AT4G21216	4	11314228	9	1	G	174	AA	homo	24	AA	24	9	0	0	0	NA	NA
	upstream;downstream	AT4G21366;AT4G21370	4	11383400	7	4	C	94	TT	homo	17	TT	17	0	0	0	7	NA	NA
	exonic	AT4G21400	4	11400220	9	0	G	176	AA	homo	24	AA	24	9	0	0	0	stopgain SNV	AT4G21400:AT4G21400.1:exon4:c.C1288T:p.R430X,
	exonic	AT4G21510	4	11446279	14	0	G	231	AA	homo	39	AA	39	14	0	0	0	nonsynonymous SNV	AT4G21510:AT4G21510.1:exon3:c.C592T:p.P198S,
	exonic	AT4G21840	4	11587253	13	0	G	227	AA	homo	36	AA	36	13	0	0	0	nonsynonymous SNV	AT4G21840:AT4G21840.1:exon3:c.C410T:p.A137V,
	upstream	AT4G21850	4	11592401	7	0	G	93	AA	homo	16	AA	16	7	0	0	0	NA	NA
	intergenic	AT4G21850(dist=3662),AT4G21860(dist=4105)	4	11595900	20	2	G	320	AA	homo	57	AA	57	20	0	0	0	NA	NA
	ncRNA_exonic	AT4G22020	4	11670293	4	0	G	89	AA	homo	10	AA	10	4	0	0	0	NA	NA
	intronic	AT4G22100	4	11709803	9	0	G	161	AA	homo	24	AA	24	9	0	0	0	NA	NA
	ncRNA_exonic	AT4G22185	4	11740111	14	0	G	243	AA	homo	39	AA	39	14	0	0	0	NA	NA
	upstream	AT4G22200	4	11751314	17	0	G	274	AA	homo	48	AA	48	17	0	0	0	NA	NA
	intronic	AT4G22340	4	11802325	16	0	G	265	AA	homo	45	AA	45	16	0	0	0	NA	NA
	downstream	AT4G22450,AT4G22460	4	11838454	18	0	G	298	AA	homo	51	AA	51	18	0	0	0	NA	NA
	upstream	AT4G22485	4	11847459	13	0	G	226	AA	homo	36	AA	36	13	0	0	0	NA	NA
	intronic	AT4G22670	4	11919284	13	1	G	231	AA	homo	36	AA	36	13	0	0	0	NA	NA
	intergenic	AT4G22680(dist=2754),AT4G22690(dist=2389)	4	11926970	19	0	G	296	AA	homo	54	AA	54	19	0	0	0	NA	NA
	intronic	AT4G22830	4	11990631	11	0	G	202	AA	homo	30	AA	30	11	0	0	0	NA	NA
	exonic	AT4G23000	4	12056048	6	1	G	123	AA	homo	15	AA	15	6	0	0	0	unknown	UNKNOWN
	exonic	AT4G23270	4	12171566	6	0	G	130	AA	homo	15	AA	15	6	0	0	0	nonsynonymous SNV	AT4G23270:AT4G23270.1:exon1:c.G434A:p.R145K,
	downstream	AT4G24050	4	12500955	14	0	G	224	AA	homo	39	AA	39	14	0	0	0	NA	NA
	exonic	AT4G24080	4	12511483	9	0	G	173	AA	homo	24	AA	24	9	0	0	0	nonsynonymous SNV	AT4G24080:AT4G24080.1:exon1:c.G100A:p.A34T,
	intergenic	AT4G24110(dist=2630),AT4G24120(dist=1048)	4	12523443	19	1	G	306	AA	homo	54	AA	54	19	0	0	0	NA	NA
	upstream;downstream	AT4G24230;AT4G24231	4	12569225	11	0	G	200	AA	homo	30	AA	30	11	0	0	0	NA	NA
	upstream	AT4G24670	4	12731427	19	0	G	300	AA	homo	54	AA	54	19	0	0	0	NA	NA
	downstream	AT4G24770	4	12765840	14	0	G	232	AA	homo	39	AA	39	14	0	0	0	NA	NA
	upstream	AT4G24972	4	12836456	10	2	G	181	AA	homo	27	AA	27	10	0	0	0	NA	NA
	exonic	AT4G25250	4	12935126	8	1	G	147	AA	homo	21	AA	21	8	0	0	0	synonymous SNV	AT4G25250:AT4G25250.1:exon1:c.G495A:p.G165G,
	exonic	AT4G25450	4	13012628	17	0	G	271	AA	homo	48	AA	48	17	0	0	0	synonymous SNV	AT4G25450:AT4G25450.1:exon5:c.C727T:p.L243L,AT4G25450:AT4G25450.2:exon5:c.C727T:p.L243L,AT4G25450:AT4G25450.3:exon5:c.C220T:p.L74L,
	exonic	AT4G26110	4	13234784	9	0	G	158	AA	homo	24	AA	24	9	0	0	0	synonymous SNV	AT4G26110:AT4G26110.2:exon10:c.G909A:p.E303E,AT4G26110:AT4G26110.1:exon10:c.G909A:p.E303E,
	ncRNA_exonic	AT4G26795	4	13487381	10	1	G	169	AA	homo	27	AA	27	10	0	0	0	NA	NA
	UTR5	AT4G26850	4	13501343	13	1	G	219	AA	homo	36	AA	36	13	0	0	0	NA	NA
	exonic	AT4G26880	4	13508412	12	0	G	198	AA	homo	33	AA	33	12	0	0	0	synonymous SNV	AT4G26880:AT4G26880.1:exon1:c.C312T:p.G104G,
4g03	exonic	AT4G27000	4	13557045	21	1	G	326	AA	homo	60	AA	60	21	0	0	0	nonsynonymous SNV	AT4G27000:AT4G27000.1:exon2:c.C632T:p.T211I,
	intronic	AT4G27180	4	13615493	8	0	G	154	AA	homo	21	AA	21	8	0	0	0	NA	NA
	intergenic	AT4G27250(dist=3705),AT4G27260(dist=5425)	4	13648184	9	0	G	183	AA	homo	24	AA	24	9	0	0	0	NA	NA
	UTR3	AT4G28180	4	13982901	12	0	G	219	AA	homo	33	AA	33	12	0	0	0	NA	NA
	UTR5	AT4G28640	4	14142276	8	0	G	156	AA	homo	19	AA	19	8	0	0	0	NA	NA
	exonic	AT4G28700	4	14162817	10	0	G	168	AA	homo	27	AA	27	10	0	0	0	synonymous SNV	AT4G28700:AT4G28700.1:exon1:c.G1137A:p.A379A,
	exonic	AT4G28820	4	14230968	8	0	G	160	AA	homo	21	AA	21	8	0	0	0	nonsynonymous SNV	AT4G28820:AT4G28820.2:exon7:c.C463T:p.R155C,AT4G28820:AT4G28820.1:exon7:c.C466T:p.R156C,
	intronic	AT4G29230	4	14414300	10	0	G	192	AA	homo	27	AA	27	10	0	0	0	NA	NA
	splicing	AT4G29350(AT4G29350.1:exon3:c.262-1G>A)	4	14450984	12	0	G	213	AA	homo	33	AA	33	12	0	0	0	NA	NA
	exonic	AT4G29580	4	14511456	9	0	G	175	AA	homo	22	AA	22	9	0	0	0	synonymous SNV	AT4G29580:AT4G29580.2:exon2:c.G945A:p.E315E,
	intronic	AT4G30090	4	14709052	8	0	G	150	AA	homo	21	AA	21	8	0	0	0	NA	NA
	upstream	AT4G30490,AT4G30500	4	14902953	8	1	G	171	AA	homo	21	AA	21	8	0	0	0	NA	NA
	exonic	AT4G30560	4	14927351	18	0	G	290	AA	homo	51	AA	51	18	0	0	0	synonymous SNV	AT4G30560:AT4G30560.1:exon7:c.C1825T:p.L609L,AT4G30560:AT4G30560.2:exon7:c.C1747T:p.L583L,
	intronic	AT4G30560	4	14928538	12	0	G	218	AA	homo	33	AA	33	12	0	0	0	NA	NA
	exonic	AT4G30640	4	14953351	6	0	G	123	AA	homo	15	AA	15	6	0	0	0	nonsynonymous SNV	AT4G30640:AT4G30640.1:exon2:c.G575A:p.S192N,
	UTR5	AT4G30780	4	14990462	13	1	G	222	AA	homo	36	AA	36	13	0	0	0	NA	NA
	exonic	AT4G30810	4	15005211	15	0	G	246	AA	homo	42	AA	42	15	0	0	0	nonsynonymous SNV	AT4G30810:AT4G30810.1:exon7:c.G926A:p.R309H,
	exonic	AT4G31370	4	15224244	10	1	G	192	AA	homo	27	AA	27	10	0	0	0	nonsynonymous SNV	AT4G31370:AT4G31370.1:exon1:c.C431T:p.P144L,
	upstream	AT4G31540	4	15287759	11	0	G	209	AA	homo	30	AA	30	11	0	0	0	NA	NA
	exonic	AT4G31600	4	15315245	10	0	G	180	AA	homo	27	AA	27	10	0	0	0	nonsynonymous SNV	AT4G31600:AT4G31600.1:exon7:c.C959T:p.A320V,
	upstream	AT4G32000	4	15476692	9	0	G	167	AA	homo	22	AA	22	9	0	0	0	NA	NA
	downstream	AT4G32285	4	15588345	12	2	C	223	TT	homo	33	TT	33	0	0	0	12	NA	NA
	exonic	AT4G32450	4	15661788	8	1	G	173	AA	homo	21	AA	21	8	0	0	0	nonsynonymous SNV	AT4G32450:AT4G32450.1:exon1:c.G697A:p.E233K,
	exonic	AT4G32610	4	15729036	10	0	G	199	AA	homo	27	AA	27	10	0	0	0	nonsynonymous SNV	AT4G32610:AT4G32610.1:exon2:c.C461T:p.P154L,
	exonic	AT4G32660	4	15757141	7	0	G	143	AA	homo	18	AA	18	7	0	0	0	nonsynonymous SNV	AT4G32660:AT4G32660.2:exon4:c.G268A:p.D90N,AT4G32660:AT4G32660.1:exon4:c.G268A:p.D90N,AT4G32660:AT4G32660.3:exon5:c.G244A:p.D82N,
	exonic	AT4G32700	4	15775020	8	0	G	157	AA	homo	21	AA	21	8	0	0	0	nonsynonymous SNV	AT4G32700:AT4G32700.2:exon17:c.G4201A:p.A1401T,
	exonic	AT4G32880	4	15864205	15	0	G	244	AA	homo	42	AA	42	15	0	0	0	synonymous SNV	AT4G32880:AT4G32880.1:exon16:c.C2088T:p.I696I,
	upstream	AT4G32890	4	15874762	14	1	G	245	AA	homo	39	AA	39	14	0	0	0	NA	NA
	exonic	AT4G33010	4	15927696	13	0	G	221	AA	homo	36	AA	36	13	0	0	0	synonymous SNV	AT4G33010:AT4G33010.1:exon10:c.C2637T:p.N879N,AT4G33010:AT4G33010.2:exon10:c.C2637T:p.N879N,
	intronic	AT4G33060	4	15950720	12	0	G	222	AA	homo	33	AA	33	12	0	0	0	NA	NA
	exonic	AT4G33070	4	15953292	11	0	G	193	AA	homo	30	AA	30	11	0	0	0	nonsynonymous SNV	AT4G33070:AT4G33070.1:exon3:c.C1222T:p.P408S,
	intronic	AT4G33220	4	16022992	15	0	G	202	AA	homo	4	AA	4	14	0	1	0	NA	NA
	exonic	AT4G33330	4	16060786	11	0	G	207	AA	homo	30	AA	30	11	0	0	0	nonsynonymous SNV	AT4G33330:AT4G33330.1:exon3:c.C1232T:p.P411L,AT4G33330:AT4G33330.2:exon3:c.C1232T:p.P411L,
4g04	exonic	AT4G33430	4	16088403	17	0	G	285	AA	homo	48	AA	48	17	0	0	0	nonsynonymous SNV	AT4G33430:AT4G33430.2:exon7:c.C682T:p.P228S,AT4G33430:AT4G33430.1:exon6:c.C541T:p.P181S,
	exonic	AT4G33490	4	16109997	9	0	G	181	AA	homo	24	AA	24	9	0	0	0	synonymous SNV	AT4G33490:AT4G33490.1:exon3:c.C492T:p.P164P,AT4G33490:AT4G33490.2:exon3:c.C501T:p.P167P,
	intergenic	AT4G33770(dist=1945),AT4G33780(dist=3458)	4	16198373	4	0	G	103	AA	homo	10	AA	10	4	0	0	0	NA	NA
	exonic	AT4G33860	4	16230929	9	0	G	182	AA	homo	24	AA	24	9	0	0	0	nonsynonymous SNV	AT4G33860:AT4G33860.1:exon5:c.C1027T:p.L343F,
	downstream	AT4G33890,AT4G33900	4	16251481	20	0	G	306	AA	homo	57	AA	57	20	0	0	0	NA	NA
	downstream	AT4G33990	4	16290104	15	0	C	245	TT	homo	42	TT	42	0	0	0	15	NA	NA
	upstream;downstream	AT4G34330;AT4G34320,AT4G34332	4	16424203	9	2	G	179	AA	homo	24	AA	24	9	0	0	0	NA	NA
	exonic	AT4G34370	4	16435026	15	0	G	255	AA	homo	42	AA	42	15	0	0	0	nonsynonymous SNV	AT4G34370:AT4G34370.2:exon2:c.G154A:p.A52T,AT4G34370:AT4G34370.1:exon2:c.G154A:p.A52T,
	exonic	AT4G34440	4	16466013	12	0	G	189	AA	homo	31	AA	31	12	0	0	0	synonymous SNV	AT4G34440:AT4G34440.1:exon2:c.G6A:p.A2A,
	exonic	AT4G34510	4	16492818	11	0	G	202	AA	homo	28	AA	28	11	0	0	0	synonymous SNV	AT4G34510:AT4G34510.1:exon1:c.G1023A:p.L341L,
	intronic	AT4G34610	4	16532582	14	0	G	249	AA	homo	39	AA	39	14	0	0	0	NA	NA
	upstream	AT4G35200,AT4G35210	4	16750774	10	0	G	194	AA	homo	27	AA	27	10	0	0	0	NA	NA
	upstream;downstream	AT4G36840;AT4G36830	4	17351202	2	12	G	20	CC	homo	5	CC	5	0	2	0	0	NA	NA
	exonic	AT4G39150	4	18234894	5	0	C	118	TT	homo	12	TT	12	0	0	0	5	synonymous SNV	AT4G39150:AT4G39150.1:exon5:c.G303A:p.G101G,AT4G39150:AT4G39150.2:exon5:c.G303A:p.G101G,
	exonic	AT5G01930	5	361604	5	1	G	126	AA	homo	12	AA	12	5	0	0	0	nonsynonymous SNV	AT5G01930:AT5G01930.1:exon5:c.C932T:p.S311F,
5g01	exonic	AT5G10020	5	3136219	12	0	C	216	TT	homo	33	TT	33	0	0	0	12	nonsynonymous SNV	AT5G10020:AT5G10020.1:exon2:c.C2518T:p.L840F,AT5G10020:AT5G10020.2:exon2:c.C2374T:p.L792F,
	intergenic	AT5G10770(dist=1446),AT5G10780(dist=1385)	5	3406894	2	11	T	45	CC	homo	5	CC	5	0	2	0	0	NA	NA
	intergenic	AT5G11090(dist=3902),AT5G11100(dist=2654)	5	3529748	4	0	C	59	TT	homo	10	TT	10	0	0	0	4	NA	NA
	upstream;downstream	AT5G16640;AT5G16630	5	5460055	5	0	T	121	AA	homo	12	AA	12	5	0	0	0	NA	NA
	exonic	AT5G17790	5	5870283	10	0	C	197	TT	homo	27	TT	27	0	0	0	10	nonsynonymous SNV	AT5G17790:AT5G17790.1:exon5:c.G1804A:p.E602K,
	intergenic	AT5G22570(dist=1782),AT5G22580(dist=4108)	5	7498566	5	0	G	82	AA	homo	12	AA	12	5	0	0	0	NA	NA
	intronic	AT5G22690	5	7543093	16	0	C	218	TT	homo	4	TT	4	0	1	0	15	NA	NA
	intronic	AT5G23575	5	7948476	7	0	C	136	TT	homo	15	TT	15	1	0	0	6	NA	NA
	exonic	AT5G23740	5	8008268	12	0	C	199	TT	homo	33	TT	33	0	0	0	12	nonsynonymous SNV	AT5G23740:AT5G23740.1:exon6:c.G463A:p.A155T,
	exonic	AT5G25620	5	8937792	8	0	C	147	TT	homo	21	TT	21	0	0	0	8	nonsynonymous SNV	AT5G25620:AT5G25620.1:exon1:c.G433A:p.E145K,AT5G25620:AT5G25620.2:exon1:c.G409A:p.E137K,
	upstream	AT5G26236	5	9182612	3	1	G	56	AA	homo	7	AA	7	3	0	0	0	NA	NA
5g03	exonic	AT5G26960	5	9485105	8	0	C	130	TT	homo	21	TT	21	0	0	0	8	nonsynonymous SNV	AT5G26960:AT5G26960.1:exon1:c.G1045A:p.V349I,
	exonic	AT5G27610	5	9766678	10	0	C	196	TT	homo	27	TT	27	0	0	0	10	nonsynonymous SNV	AT5G27610:AT5G27610.1:exon8:c.C989T:p.S330L,
	upstream	AT5G27780	5	9839540	12	0	C	226	TT	homo	33	TT	33	0	0	0	12	NA	NA
	ncRNA_exonic	AT5G27895	5	9906774	4	1	C	89	TT	homo	10	TT	10	0	0	0	4	NA	NA
	ncRNA_exonic	AT5G28100	5	10104990	4	0	C	95	TT	homo	10	TT	10	0	0	0	4	NA	NA
	upstream	AT5G28270,AT5G28280	5	10260675	10	0	C	184	TT	homo	27	TT	27	0	0	0	10	NA	NA
	intergenic	AT5G28535(dist=2003),AT5G28540(dist=2432)	5	10538028	18	0	C	242	TT	homo	12	TT	12	0	1	0	17	NA	NA
	exonic	AT5G28730	5	10779184	15	0	C	178	TT	homo	7	TT	7	0	1	0	14	nonsynonymous SNV	AT5G28730:AT5G28730.1:exon2:c.C101T:p.A34V,
	exonic	AT5G28740	5	10781311	13	0	C	235	TT	homo	36	TT	36	0	0	0	13	nonsynonymous SNV	AT5G28740:AT5G28740.1:exon2:c.C538T:p.L180F,
	ncRNA_exonic	AT5G28776	5	10810483	8	0	C	141	TT	homo	21	TT	21	0	0	0	8	NA	NA
	upstream;downstream	AT5G28996;AT5G29000	5	11021267	5	0	A	127	GG	homo	12	GG	12	0	0	5	0	NA	NA
	ncRNA_exonic	AT5G29015	5	11034704	8	0	C	158	TT	homo	21	TT	21	0	0	0	8	NA	NA
	ncRNA_exonic	AT5G29053	5	11114301	12	0	C	212	TT	homo	33	TT	33	0	0	0	12	NA	NA
	intergenic	AT5G29550(dist=2300),AT5G29560(dist=3729)	5	11186814	2	2	T	28	CC	homo	5	CC	5	0	2	0	0	NA	NA
	intergenic	AT5G29562(dist=1147),AT5G29565(dist=3964)	5	11202828	3	3	T	64	AA	homo	7	AA	7	3	0	0	0	NA	NA
	intergenic	AT5G29577(dist=11660),AT5G29580(dist=29170)	5	11239155	7	0	C	126	TT	homo	18	TT	18	0	0	0	7	NA	NA
	intergenic	AT5G29577(dist=12938),AT5G29580(dist=27892)	5	11240433	2	0	T	28	GG	homo	5	GG	5	0	0	2	0	NA	NA
	intergenic	AT5G31702(dist=14979),AT5G31719(dist=7067)	5	11682193	2	0	G	37	CC	homo	5	CC	5	0	2	0	0	NA	NA
	intergenic	AT5G31702(dist=19677),AT5G31719(dist=2369)	5	11686891	3	0	G	47	AA	homo	7	AA	7	3	0	0	0	NA	NA
	intergenic	AT5G31702(dist=3364),AT5G31719(dist=18682)	5	11670578	10	8	A	191	TT	homo	27	TT	27	0	0	0	10	NA	NA
	intergenic	AT5G31770(dist=5028),AT5G31787(dist=6323)	5	11706790	27	16	G	279	AA	homo	7	AA	7	25	0	2	0	NA	NA
	ncRNA_exonic	AT5G31927	5	11768702	2	0	T	35	GG	homo	5	GG	5	0	0	2	0	NA	NA
	intergenic	AT5G32017(dist=5630),AT5G32035(dist=7148)	5	11790756	2	1	A	28	TT	homo	5	TT	5	0	0	0	2	NA	NA
	intergenic	AT5G32017(dist=5643),AT5G32035(dist=7135)	5	11790769	2	1	G	27	CC	homo	5	CC	5	0	2	0	0	NA	NA
	upstream	AT5G32228	5	11846176	3	0	C	68	GG	homo	7	GG	7	0	0	3	0	NA	NA
	ncRNA_exonic	AT5G32228	5	11846875	2	0	C	37	TT	homo	5	TT	5	0	0	0	2	NA	NA
	ncRNA_exonic	AT5G32228	5	11846925	2	0	G	23	AA	homo	5	AA	5	2	0	0	0	NA	NA
	intergenic	AT5G32228(dist=10479),AT5G32241(dist=48296)	5	11858829	3	0	C	48	TT	homo	7	TT	7	0	0	0	3	NA	NA
	intergenic	AT5G32228(dist=21366),AT5G32241(dist=37409)	5	11869716	2	4	T	55	AA	homo	5	AA	5	2	0	0	0	NA	NA
	intergenic	AT5G32228(dist=38305),AT5G32241(dist=20470)	5	11886655	2	0	C	26	GG	homo	5	GG	5	0	0	2	0	NA	NA
	intergenic	AT5G32228(dist=38323),AT5G32241(dist=20452)	5	11886673	2	0	T	28	GG	homo	5	GG	5	0	0	2	0	NA	NA
	intergenic	AT5G32228(dist=4026),AT5G32241(dist=54749)	5	11852376	2	0	G	22	CC	homo	5	CC	5	0	2	0	0	NA	NA
	intergenic	AT5G32228(dist=43312),AT5G32241(dist=15463)	5	11891662	8	2	G	106	CC	homo	21	CC	21	0	8	0	0	NA	NA
	intergenic	AT5G32228(dist=43336),AT5G32241(dist=15439)	5	11891686	2	4	A	27	CC	homo	5	CC	5	0	2	0	0	NA	NA
	intergenic	AT5G32228(dist=5085),AT5G32241(dist=53690)	5	11853435	2	0	A	28	TT	homo	5	TT	5	0	0	0	2	NA	NA
	intergenic	AT5G32312(dist=13473),AT5G32345(dist=18717)	5	11958831	5	15	T	130	GG	homo	12	GG	12	0	0	5	0	NA	NA
	intergenic	AT5G32345(dist=4464),AT5G32358(dist=2680)	5	11991728	9	0	C	179	TT	homo	24	TT	24	0	0	0	9	NA	NA
	upstream	AT5G32400	5	12006398	9	0	C	184	TT	homo	24	TT	24	0	0	0	9	NA	NA
	ncRNA_exonic	AT5G32402	5	12009200	3	0	C	69	TT	homo	7	TT	7	0	0	0	3	NA	NA
	intergenic	AT5G32431(dist=9609),AT5G32433(dist=6125)	5	12060077	9	4	C	171	AA	homo	24	AA	24	9	0	0	0	NA	NA
	ncRNA_exonic	AT5G32540	5	12196366	12	1	C	203	TT	homo	33	TT	33	0	0	0	12	NA	NA
	ncRNA_exonic	AT5G32591	5	12225514	13	0	C	186	TT	homo	4	TT	4	0	1	0	12	NA	NA
	ncRNA_exonic	AT5G32630	5	12313322	12	0	C	204	TT	homo	33	TT	33	0	0	0	12	NA	NA
	ncRNA_exonic	AT5G32875	5	12369085	3	0	C	54	TT	homo	7	TT	7	0	0	0	3	NA	NA
	ncRNA_exonic	AT5G33050	5	12404277	4	0	C	97	TT	homo	10	TT	10	0	0	0	4	NA	NA
	ncRNA_exonic	AT5G33050	5	12405361	3	1	C	63	TT	homo	7	TT	7	0	0	0	3	NA	NA
	upstream	AT5G33260	5	12536305	10	0	C	178	TT	homo	27	TT	27	0	0	0	10	NA	NA
	downstream	AT5G33441	5	12736772	14	0	C	243	TT	homo	39	TT	39	0	0	0	14	NA	NA
	intergenic	AT5G34412(dist=43242),AT5G34431(dist=3115)	5	12885079	3	1	C	38	TT	homo	7	TT	7	0	0	0	3	NA	NA
	intergenic	AT5G34412(dist=43243),AT5G34431(dist=3114)	5	12885080	3	1	T	38	AA	homo	7	AA	7	3	0	0	0	NA	NA
	intergenic	AT5G34412(dist=43481),AT5G34431(dist=2876)	5	12885318	2	2	A	26	CC	homo	5	CC	5	0	2	0	0	NA	NA
	ncRNA_exonic	AT5G34838	5	13009116	3	0	C	64	TT	homo	7	TT	7	0	0	0	3	NA	NA
	upstream	AT5G34860,AT5G34870	5	13184790	10	0	C	183	TT	homo	27	TT	27	0	0	0	10	NA	NA
	ncRNA_exonic	AT5G35045	5	13297494	4	0	C	93	TT	homo	10	TT	10	0	0	0	4	NA	NA
	downstream	AT5G35130	5	13390361	5	0	C	69	TT	homo	12	TT	12	0	0	0	5	NA	NA
	exonic	AT5G35390	5	13598451	17	0	C	220	TT	homo	6	TT	6	0	1	0	16	synonymous SNV	AT5G35390:AT5G35390.1:exon2:c.C1464T:p.S488S,
	intergenic	AT5G35605(dist=6133),AT5G35610(dist=7319)	5	13812187	4	0	C	95	TT	homo	10	TT	10	0	0	0	4	NA	NA
	ncRNA_exonic	AT5G35606	5	13791645	18	0	C	279	TT	homo	51	TT	51	0	0	0	18	NA	NA
	exonic	AT5G35660	5	13852706	2	0	C	40	TT	homo	5	TT	5	0	0	0	2	nonsynonymous SNV	AT5G35660:AT5G35660.1:exon2:c.G935A:p.G312E,
	ncRNA_exonic	AT5G35860	5	14018543	5	1	C	94	TT	homo	12	TT	12	0	0	0	5	NA	NA
	exonic	AT5G35940	5	14091002	11	1	G	197	AA	homo	30	AA	30	11	0	0	0	nonsynonymous SNV	AT5G35940:AT5G35940.1:exon1:c.G178A:p.G60S,
	intergenic	AT5G36223(dist=3623),AT5G36226(dist=5694)	5	14262876	10	1	G	192	AA	homo	27	AA	27	10	0	0	0	NA	NA
	upstream;downstream	AT5G37445;AT5G37450	5	14852699	9	0	G	182	AA	homo	24	AA	24	9	0	0	0	NA	NA
	intergenic	AT5G37650(dist=1630),AT5G37660(dist=2333)	5	14957464	11	0	G	210	AA	homo	30	AA	30	11	0	0	0	NA	NA
	upstream;downstream	AT5G38250;AT5G38260	5	15283324	11	0	G	186	AA	homo	30	AA	30	11	0	0	0	NA	NA
	exonic	AT5G38830	5	15547471	17	0	G	207	AA	homo	7	AA	7	16	0	1	0	synonymous SNV	AT5G38830:AT5G38830.1:exon3:c.C363T:p.S121S,
	ncRNA_exonic	AT5G39070	5	15640466	6	0	G	136	AA	homo	15	AA	15	6	0	0	0	NA	NA
	upstream;downstream	AT5G39160;AT5G39170	5	15680028	4	0	A	100	CC	homo	10	CC	10	0	4	0	0	NA	NA
	intergenic	AT5G39430(dist=1666),AT5G39440(dist=2642)	5	15779265	5	0	G	123	AA	homo	12	AA	12	5	0	0	0	NA	NA
	intergenic	AT5G39493(dist=1662),AT5G39500(dist=2945)	5	15812329	12	0	G	214	AA	homo	33	AA	33	12	0	0	0	NA	NA
	intergenic	AT5G39600(dist=1556),AT5G39610(dist=1652)	5	15856748	6	0	G	135	AA	homo	15	AA	15	6	0	0	0	NA	NA
	UTR3	AT5G39740	5	15905426	12	1	G	206	AA	homo	31	AA	31	12	0	0	0	NA	NA
	downstream	AT5G39770	5	15918517	5	0	G	123	AA	homo	12	AA	12	5	0	0	0	NA	NA
	upstream	AT5G40000	5	16013323	8	0	G	163	AA	homo	21	AA	21	8	0	0	0	NA	NA
	downstream	AT5G40300,AT5G40310	5	16113128	14	1	G	238	AA	homo	37	AA	37	14	0	0	0	NA	NA
	downstream	AT5G40430	5	16176359	5	0	G	106	AA	homo	12	AA	12	5	0	0	0	NA	NA
	UTR3	AT5G40550	5	16243174	6	0	G	121	AA	homo	15	AA	15	6	0	0	0	NA	NA
	splicing	AT5G40670(AT5G40670.1:exon2:c.252+1G>A)	5	16286311	11	1	G	209	AA	homo	30	AA	30	11	0	0	0	NA	NA
	ncRNA_exonic	AT5G40920	5	16403539	7	0	G	157	AA	homo	18	AA	18	7	0	0	0	NA	NA
	exonic	AT5G40940	5	16407701	14	0	G	227	AA	homo	39	AA	39	14	0	0	0	nonsynonymous SNV	AT5G40940:AT5G40940.1:exon1:c.C230T:p.S77F,
	intronic	AT5G41310	5	16519065	13	1	G	223	AA	homo	36	AA	36	13	0	0	0	NA	NA
	exonic	AT5G41380	5	16563226	10	1	G	184	AA	homo	27	AA	27	10	0	0	0	stopgain SNV	AT5G41380:AT5G41380.1:exon1:c.C328T:p.Q110X,
	exonic	AT5G41580	5	16626612	9	0	G	177	AA	homo	24	AA	24	9	0	0	0	nonsynonymous SNV	AT5G41580:AT5G41580.1:exon16:c.C2234T:p.P745L,
	upstream	AT5G42190	5	16856121	9	1	G	162	AA	homo	24	AA	24	9	0	0	0	NA	NA
	intronic	AT5G42230	5	16881577	4	8	G	92	AA	homo	10	AA	10	4	0	0	0	NA	NA
	exonic	AT5G42320	5	16919099	8	2	G	163	AA	homo	21	AA	21	8	0	0	0	nonsynonymous SNV	AT5G42320:AT5G42320.1:exon10:c.C785T:p.A262V,
	downstream	AT5G42390	5	16953233	11	1	A	190	CC	homo	30	CC	30	0	11	0	0	NA	NA
	intronic	AT5G42400	5	16958111	12	0	G	210	AA	homo	33	AA	33	12	0	0	0	NA	NA
	exonic	AT5G42480	5	16986360	9	0	G	172	AA	homo	24	AA	24	9	0	0	0	stopgain SNV	AT5G42480:AT5G42480.1:exon3:c.G897A:p.W299X,
	intronic	AT5G42540	5	17009966	13	1	G	237	AA	homo	36	AA	36	13	0	0	0	NA	NA
	exonic	AT5G43080	5	17293342	11	0	G	207	AA	homo	30	AA	30	11	0	0	0	nonsynonymous SNV	AT5G43080:AT5G43080.1:exon1:c.G116A:p.G39E,
	exonic	AT5G43310	5	17383546	10	0	G	195	AA	homo	27	AA	27	10	0	0	0	stopgain SNV	AT5G43310:AT5G43310.1:exon5:c.C727T:p.Q243X,AT5G43310:AT5G43310.2:exon7:c.C556T:p.Q186X,AT5G43310:AT5G43310.4:exon7:c.C556T:p.Q186X,AT5G43310:AT5G43310.3:exon7:c.C556T:p.Q186X,
	exonic	AT5G43470	5	17463786	5	0	G	77	AA	homo	12	AA	12	5	0	0	0	nonsynonymous SNV	AT5G43470:AT5G43470.1:exon5:c.C2071T:p.L691F,AT5G43470:AT5G43470.2:exon5:c.C2071T:p.L691F,
	exonic	AT5G43530	5	17493361	10	0	G	179	AA	homo	24	AA	23	9	0	0	1	synonymous SNV	AT5G43530:AT5G43530.1:exon13:c.G2847A:p.K949K,
	exonic	AT5G43560	5	17502141	15	0	G	259	AA	homo	42	AA	42	15	0	0	0	nonsynonymous SNV	AT5G43560:AT5G43560.2:exon6:c.G685A:p.V229M,AT5G43560:AT5G43560.1:exon5:c.G685A:p.V229M,
	intronic	AT5G43900	5	17666150	7	0	G	153	AA	homo	18	AA	18	7	0	0	0	NA	NA
	exonic	AT5G43930	5	17677806	14	0	G	245	AA	homo	39	AA	39	14	0	0	0	synonymous SNV	AT5G43930:AT5G43930.1:exon4:c.G393A:p.K131K,AT5G43930:AT5G43930.3:exon4:c.G393A:p.K131K,AT5G43930:AT5G43930.4:exon4:c.G393A:p.K131K,AT5G43930:AT5G43930.2:exon4:c.G393A:p.K131K,
	UTR3	AT5G43970	5	17693208	10	0	G	196	AA	homo	27	AA	27	10	0	0	0	NA	NA
	intronic	AT5G44050	5	17723503	12	0	G	208	AA	homo	33	AA	33	12	0	0	0	NA	NA
	exonic	AT5G44280	5	17838209	16	0	G	268	AA	homo	45	AA	45	16	0	0	0	nonsynonymous SNV	AT5G44280:AT5G44280.2:exon3:c.C391T:p.R131C,AT5G44280:AT5G44280.1:exon3:c.C391T:p.R131C,
	upstream	AT5G44550	5	17943668	14	1	T	234	AA	homo	39	AA	39	14	0	0	0	NA	NA
	exonic	AT5G44750	5	18054952	14	1	G	223	AA	homo	39	AA	39	14	0	0	0	nonsynonymous SNV	AT5G44750:AT5G44750.2:exon7:c.G1198A:p.V400I,AT5G44750:AT5G44750.1:exon7:c.G1198A:p.V400I,
	exonic	AT5G44760	5	18060911	13	0	G	223	AA	homo	36	AA	36	13	0	0	0	nonsynonymous SNV	AT5G44760:AT5G44760.1:exon1:c.G326A:p.G109E,
	exonic	AT5G44785	5	18071983	14	2	G	245	AA	homo	39	AA	39	14	0	0	0	nonsynonymous SNV	AT5G44785:AT5G44785.2:exon4:c.C661T:p.L221F,AT5G44785:AT5G44785.1:exon4:c.C661T:p.L221F,
	upstream	AT5G44790	5	18080123	8	1	G	163	AA	homo	21	AA	21	8	0	0	0	NA	NA
	exonic	AT5G44990	5	18163676	15	1	G	251	AA	homo	42	AA	42	15	0	0	0	nonsynonymous SNV	AT5G44990:AT5G44990.2:exon2:c.G241A:p.D81N,AT5G44990:AT5G44990.1:exon3:c.G241A:p.D81N,
	upstream;downstream	AT5G45030;AT5G45020	5	18171685	3	0	G	82	AA	homo	7	AA	7	3	0	0	0	NA	NA
	UTR3	AT5G45130	5	18246293	13	0	G	228	AA	homo	36	AA	36	13	0	0	0	NA	NA
	intergenic	AT5G45200(dist=2338),AT5G45210(dist=2851)	5	18292670	12	0	G	209	AA	homo	33	AA	33	12	0	0	0	NA	NA
	exonic	AT5G45275	5	18335569	11	0	G	202	AA	homo	30	AA	30	11	0	0	0	nonsynonymous SNV	AT5G45275:AT5G45275.1:exon2:c.C706T:p.L236F,
	upstream;downstream	AT5G45605;AT5G45610	5	18496300	18	0	G	241	AA	homo	11	AA	11	17	0	1	0	NA	NA
	intronic	AT5G45840	5	18594908	5	1	G	104	AA	homo	12	AA	12	5	0	0	0	NA	NA
	downstream	AT5G45950,AT5G45960	5	18636710	7	0	G	140	AA	homo	18	AA	18	7	0	0	0	NA	NA
	exonic	AT5G46210	5	18734994	12	1	G	221	AA	homo	33	AA	33	12	0	0	0	nonsynonymous SNV	AT5G46210:AT5G46210.1:exon4:c.C818T:p.S273F,
5g02	exonic	AT5G46410	5	18828038	11	0	G	204	AA	homo	28	AA	28	11	0	0	0	nonsynonymous SNV	AT5G46410:AT5G46410.1:exon7:c.G1244A:p.S415N,AT5G46410:AT5G46410.2:exon7:c.G1253A:p.S418N,
	exonic	AT5G46680	5	18941528	16	0	G	271	AA	homo	45	AA	45	16	0	0	0	synonymous SNV	AT5G46680:AT5G46680.1:exon1:c.G411A:p.A137A,
	exonic	AT5G46740	5	18967848	18	0	G	296	AA	homo	51	AA	51	18	0	0	0	nonsynonymous SNV	AT5G46740:AT5G46740.1:exon2:c.C559T:p.L187F,
	exonic	AT5G46910	5	19048416	11	1	G	199	AA	homo	30	AA	30	11	0	0	0	nonsynonymous SNV	AT5G46910:AT5G46910.1:exon4:c.G580A:p.A194T,
	intronic	AT5G47540	5	19285058	8	0	G	144	AA	homo	21	AA	21	8	0	0	0	NA	NA
	exonic	AT5G47560	5	19288711	18	0	G	248	AA	homo	15	AA	15	17	0	1	0	nonsynonymous SNV	AT5G47560:AT5G47560.1:exon2:c.C890T:p.S297F,
	exonic	AT5G47880	5	19387667	11	1	G	207	AA	homo	30	AA	30	11	0	0	0	nonsynonymous SNV	AT5G47880:AT5G47880.1:exon2:c.C199T:p.R67C,AT5G47880:AT5G47880.2:exon2:c.C199T:p.R67C,
	exonic	AT5G48010	5	19457078	9	0	G	160	AA	homo	24	AA	24	9	0	0	0	synonymous SNV	AT5G48010:AT5G48010.2:exon1:c.G78A:p.Q26Q,AT5G48010:AT5G48010.1:exon1:c.G78A:p.Q26Q,
	upstream	AT5G48170	5	19534112	11	1	G	174	AA	homo	30	AA	30	11	0	0	0	NA	NA
	UTR5	AT5G48335	5	19588034	10	0	G	185	AA	homo	27	AA	27	10	0	0	0	NA	NA
	exonic	AT5G48360	5	19596263	14	1	G	224	AA	homo	39	AA	39	14	0	0	0	nonsynonymous SNV	AT5G48360:AT5G48360.1:exon1:c.G548A:p.G183E,
	exonic	AT5G48385	5	19611329	15	1	G	251	AA	homo	42	AA	42	15	0	0	0	nonsynonymous SNV	AT5G48385:AT5G48385.1:exon5:c.G1294A:p.E432K,
	upstream;downstream	AT5G48410;AT5G48400	5	19619820	18	0	G	262	AA	homo	47	AA	47	18	0	0	0	NA	NA
	exonic	AT5G48660	5	19737231	9	1	G	143	AA	homo	22	AA	22	9	0	0	0	synonymous SNV	AT5G48660:AT5G48660.1:exon1:c.G246A:p.Q82Q,
	UTR5	AT5G48780	5	19777480	10	0	G	180	AA	homo	24	AA	24	9	1	0	0	NA	NA
	upstream	AT5G48890	5	19819775	13	0	G	237	AA	homo	36	AA	36	13	0	0	0	NA	NA
	exonic	AT5G49050	5	19884364	10	0	G	185	AA	homo	27	AA	27	10	0	0	0	nonsynonymous SNV	AT5G49050:AT5G49050.1:exon1:c.G436A:p.E146K,
	intronic	AT5G49360	5	20014940	16	0	G	262	AA	homo	45	AA	45	16	0	0	0	NA	NA
	exonic	AT5G49420	5	20035946	9	0	G	153	AA	homo	20	AA	20	9	0	0	0	synonymous SNV	AT5G49420:AT5G49420.1:exon1:c.C225T:p.V75V,
	exonic	AT5G49560	5	20111257	6	0	G	126	AA	homo	15	AA	15	6	0	0	0	synonymous SNV	AT5G49560:AT5G49560.1:exon1:c.C529T:p.L177L,
	intronic	AT5G49680	5	20176774	9	0	G	185	AA	homo	24	AA	24	9	0	0	0	NA	NA
	intronic	AT5G49880	5	20284695	10	0	G	183	AA	homo	27	AA	27	10	0	0	0	NA	NA
	upstream	AT5G50715	5	20630773	11	0	G	191	AA	homo	30	AA	30	11	0	0	0	NA	NA
	exonic	AT5G50790	5	20657203	16	0	G	264	AA	homo	45	AA	45	16	0	0	0	nonsynonymous SNV	AT5G50790:AT5G50790.1:exon4:c.C316T:p.L106F,
	intronic	AT5G51300	5	20849378	20	0	G	320	AA	homo	57	AA	57	20	0	0	0	NA	NA
	UTR5	AT5G51340	5	20863110	16	0	G	261	AA	homo	45	AA	45	16	0	0	0	NA	NA
	intronic	AT5G51450	5	20895613	13	1	G	229	AA	homo	36	AA	36	13	0	0	0	NA	NA
	intergenic	AT5G51795(dist=2253),AT5G51800(dist=1744)	5	21046447	2	0	T	39	AA	homo	5	AA	5	2	0	0	0	NA	NA
	exonic	AT5G51800	5	21051158	6	0	G	119	AA	homo	15	AA	15	6	0	0	0	nonsynonymous SNV	AT5G51800:AT5G51800.1:exon4:c.G2171A:p.C724Y,
	UTR3	AT5G51950	5	21106063	15	0	G	257	AA	homo	42	AA	42	15	0	0	0	NA	NA
	UTR5	AT5G52040	5	21130426	4	1	G	92	AA	homo	10	AA	10	4	0	0	0	NA	NA
	exonic	AT5G52290	5	21233910	14	0	G	243	AA	homo	39	AA	39	14	0	0	0	nonsynonymous SNV	AT5G52290:AT5G52290.1:exon4:c.C2173T:p.R725W,
	exonic	AT5G52300	5	21237518	14	0	G	227	AA	homo	37	AA	37	14	0	0	0	nonsynonymous SNV	AT5G52300:AT5G52300.2:exon2:c.G230A:p.G77D,AT5G52300:AT5G52300.1:exon2:c.G233A:p.G78D,
	exonic	AT5G52700	5	21374138	12	0	G	217	AA	homo	33	AA	33	12	0	0	0	synonymous SNV	AT5G52700:AT5G52700.1:exon3:c.G1056A:p.S352S,
	exonic	AT5G52810	5	21400075	8	0	G	170	AA	homo	21	AA	21	8	0	0	0	synonymous SNV	AT5G52810:AT5G52810.1:exon1:c.G552A:p.K184K,
	downstream	AT5G52820	5	21405291	12	0	G	216	AA	homo	33	AA	33	12	0	0	0	NA	NA
	intergenic	AT5G52870(dist=1096),AT5G52880(dist=1293)	5	21430543	12	0	G	219	AA	homo	33	AA	33	12	0	0	0	NA	NA
	exonic	AT5G53110	5	21532582	10	0	G	191	AA	homo	27	AA	27	10	0	0	0	synonymous SNV	AT5G53110:AT5G53110.1:exon2:c.G723A:p.P241P,
	ncRNA_exonic	AT5G53135	5	21545834	12	0	G	213	AA	homo	33	AA	33	12	0	0	0	NA	NA
	UTR3	AT5G53480	5	21717258	13	1	G	224	AA	homo	36	AA	36	13	0	0	0	NA	NA
	intergenic	AT5G53775(dist=1828),AT5G53780(dist=1190)	5	21838628	6	0	G	138	AA	homo	15	AA	15	6	0	0	0	NA	NA
	intronic	AT5G54090	5	21949750	10	0	G	180	AA	homo	25	AA	25	10	0	0	0	NA	NA
	UTR3	AT5G54100	5	21953814	17	1	G	222	AA	homo	4	AA	4	16	0	1	0	NA	NA
	exonic	AT5G54190	5	21992757	13	2	G	235	AA	homo	36	AA	36	13	0	0	0	nonsynonymous SNV	AT5G54190:AT5G54190.1:exon1:c.C17T:p.A6V,
	exonic	AT5G54720	5	22232343	14	1	G	238	AA	homo	39	AA	39	14	0	0	0	synonymous SNV	AT5G54720:AT5G54720.1:exon1:c.C510T:p.A170A,
	exonic	AT5G56250	5	22771044	6	0	G	132	AA	homo	15	AA	15	6	0	0	0	synonymous SNV	AT5G56250:AT5G56250.1:exon3:c.C390T:p.S130S,AT5G56250:AT5G56250.2:exon3:c.C390T:p.S130S,
	upstream;downstream	AT5G56310;AT5G56300	5	22801769	12	0	G	219	AA	homo	33	AA	33	12	0	0	0	NA	NA
	intergenic	AT5G56452(dist=1549),AT5G56460(dist=1743)	5	22863367	14	1	G	243	AA	homo	39	AA	39	14	0	0	0	NA	NA
	intergenic	AT5G56500(dist=2362),AT5G56510(dist=1957)	5	22879764	9	0	G	181	AA	homo	24	AA	24	9	0	0	0	NA	NA
	exonic	AT5G56660	5	22934032	19	0	G	289	AA	homo	54	AA	54	19	0	0	0	nonsynonymous SNV	AT5G56660:AT5G56660.1:exon3:c.G511A:p.A171T,
	upstream;downstream	AT5G56830;AT5G56820	5	22977961	9	1	G	178	AA	homo	24	AA	24	9	0	0	0	NA	NA
	intronic	AT5G56950	5	23033408	9	0	G	118	AA	homo	22	AA	22	9	0	0	0	NA	NA
	upstream	AT5G57070	5	23095983	11	1	G	204	AA	homo	30	AA	30	11	0	0	0	NA	NA
	intronic	AT5G57130	5	23146999	18	1	G	297	AA	homo	51	AA	51	18	0	0	0	NA	NA
	exonic	AT5G57140	5	23150314	17	0	G	287	AA	homo	48	AA	48	17	0	0	0	synonymous SNV	AT5G57140:AT5G57140.1:exon2:c.G309A:p.E103E,
	exonic	AT5G57170	5	23162232	6	0	G	115	AA	homo	15	AA	15	6	0	0	0	nonsynonymous SNV	AT5G57170:AT5G57170.1:exon3:c.C317T:p.P106L,
	intergenic	AT5G57520(dist=2512),AT5G57530(dist=1126)	5	23299195	10	0	G	192	AA	homo	27	AA	27	10	0	0	0	NA	NA
	exonic	AT5G57610	5	23327699	14	1	G	234	AA	homo	39	AA	39	14	0	0	0	nonsynonymous SNV	AT5G57610:AT5G57610.1:exon3:c.G2302A:p.A768T,
	exonic	AT5G58660	5	23701736	20	0	G	309	AA	homo	57	AA	57	20	0	0	0	synonymous SNV	AT5G58660:AT5G58660.1:exon1:c.G228A:p.S76S,
	UTR3	AT5G58790	5	23745812	13	0	G	236	AA	homo	36	AA	36	13	0	0	0	NA	NA
	UTR3	AT5G60170	5	24232407	10	0	G	198	AA	homo	27	AA	27	10	0	0	0	NA	NA
	exonic	AT5G61030	5	24561676	8	0	G	133	AA	homo	21	AA	21	8	0	0	0	nonsynonymous SNV	AT5G61030:AT5G61030.1:exon5:c.G454A:p.G152R,
	intronic	AT5G62530	5	25101215	13	1	G	232	AA	homo	36	AA	36	13	0	0	0	NA	NA
	upstream	AT5G63087	5	25304650	10	0	C	201	TT	homo	27	TT	27	0	0	0	10	NA	NA
	intronic	AT5G63200	5	25351256	11	0	C	203	TT	homo	30	TT	30	0	0	0	11	NA	NA
	intronic	AT5G63860	5	25559198	10	0	C	190	TT	homo	27	TT	27	0	0	0	10	NA	NA
	exonic	AT5G63950	5	25597640	14	0	C	234	TT	homo	39	TT	39	0	0	0	14	nonsynonymous SNV	AT5G63950:AT5G63950.1:exon3:c.G422A:p.R141K,
	exonic	AT5G65070	5	25995904	7	1	C	139	TT	homo	18	TT	18	0	0	0	7	nonsynonymous SNV	AT5G65070:AT5G65070.1:exon7:c.C577T:p.P193S,AT5G65070:AT5G65070.2:exon8:c.C670T:p.P224S,AT5G65070:AT5G65070.3:exon8:c.C673T:p.P225S,
	intronic	AT5G65080	5	26001293	16	0	C	270	TT	homo	45	TT	45	0	0	0	16	NA	NA
	UTR3	AT5G65310	5	26102228	12	0	C	214	TT	homo	33	TT	33	0	0	0	12	NA	NA
	intronic	AT5G66020	5	26402234	15	0	G	260	AA	homo	42	AA	42	15	0	0	0	NA	NA
	intronic	AT5G66250	5	26469971	11	0	T	191	AA	homo	30	AA	30	11	0	0	0	NA	NA
	upstream;downstream	AT5G66720;AT5G66730	5	26641526	13	0	G	200	AA	homo	34	AA	34	13	0	0	0	NA	NA
	exonic	AT5G66810	5	26674542	14	0	G	245	AA	homo	39	AA	39	14	0	0	0	nonsynonymous SNV	AT5G66810:AT5G66810.1:exon6:c.G965A:p.G322D,
	intronic	AT5G67200	5	26814627	16	0	G	208	AA	homo	3	AA	3	15	0	1	0	NA	NA
	exonic	AT5G67250	5	26832441	12	0	G	227	AA	homo	33	AA	33	12	0	0	0	stopgain SNV	AT5G67250:AT5G67250.1:exon1:c.C820T:p.Q274X,
	exonic	AT5G67280	5	26844876	8	0	G	169	AA	homo	21	AA	21	8	0	0	0	nonsynonymous SNV	AT5G67280:AT5G67280.1:exon1:c.C251T:p.P84L,
	exonic	AT5G67320	5	26859248	11	0	G	211	AA	homo	30	AA	30	11	0	0	0	nonsynonymous SNV	AT5G67320:AT5G67320.1:exon7:c.G1046A:p.R349K,
	upstream	AT5G67400	5	26894007	12	0	G	222	AA	homo	33	AA	33	12	0	0	0	NA	NA
